# Supplementary material for: A Catalogue of Structural Variation across Ancestrally Diverse Asian Genomes
Source: Nat Commun. 2024 Nov 4;15:9507. doi: 10.1038/s41467-024-53620-8 (PMC11535549; doi:10.1038/s41467-024-53620-8)
Supplement: Supplementary file 4 — Supplementary Data 1-9 [file 41467_2024_53620_MOESM4_ESM.xlsx]

## Sheet: Supplementary Data 1
Supplementary Data 1: Demographics of SG10K samples across different ethnic groups
	Discovery	Validation_15x	Validation_30x	Total
Number of samples	5487	1523	1922	8932
Ethnic Group
Chinese	3088 (56.3%)	663 (43.5%)	1433 (74.6%)	5184 (58%)
Indian	1237 (22.5%)	581 (38.2%)	288 (15.0%)	2106 (23.6%)
Malay	1144 (20.9%)	278 (18.3%)	198 (10.3%)	1620 (18.1%)
Others	18 (0.3%)	1 (0.1%)	3 (0.2%)	22 (0.3%)
Gender
Female	3414	839	933	5186
Male	2073	684	989	3746
Age
min	29	26	12
mean	60	66	33
max	103	98	92
Cohort
PRISM	0	87	953	1040
SEED	0	1436	0	1436
HELIOS	1779	0	0	1779
MEC	2794	0	0	2794
TTSH	914	0	0	914
GUSTO	0	0	969	969

## Sheet: Supplementary Data 2
Supplementary Data 2: Precision and Recall of deletions using different SV calling pipelines using 34 1000G samples with corresponding long read data.
3SVTYPE indicates the combine results of all 3 SV classes (Del, Ins and Dup). DEL indicates the analysis for deletions only and INS indicates the analysis for insertions only.
SampleID	SV Type	Tools	Coverage	Precision	Recall	F1-Score	TP.base	FP	FN	base.count	comp.count
NA19239	DEL	DELLY	15x	0.966958	0.0960054	0.174669	995	34	9369	10364	1029
NA19983	3SVTYPE	DELLY	15x	0.961356	0.0472866	0.0901394	1219	49	24560	25779	1268
HG03065	INS	DELLY	15x	0.980769	0.00972107	0.0192513	153	3	15586	15739	156
HG01114	DEL	DELLY	15x	0.956929	0.114459	0.204461	1022	46	7907	8929	1068
NA19239	3SVTYPE	DELLY	15x	0.969099	0.0439899	0.0841595	1129	36	24536	25665	1165
HG02818	INS	DELLY	15x	0.964029	0.00880768	0.0174559	134	5	15080	15214	139
NA12329	DEL	DELLY	15x	0.963537	0.119896	0.213255	1057	40	7759	8816	1097
NA20847	3SVTYPE	DELLY	15x	0.96789	0.0461626	0.0881223	1055	35	21799	22854	1090
NA19983	DEL	DELLY	15x	0.957295	0.106104	0.191034	1076	48	9065	10141	1124
NA20509	3SVTYPE	DELLY	15x	0.956805	0.0522754	0.0991345	1174	53	21284	22458	1227
HG02818	DEL	DELLY	15x	0.964667	0.113992	0.20389	1174	43	9125	10299	1217
HG02492	INS	DELLY	15x	0.971831	0.00999421	0.0197849	138	4	13670	13808	142
HG01505	DEL	DELLY	15x	0.957369	0.0897158	0.164058	786	35	7975	8761	821
NA19650	INS	DELLY	15x	0.968	0.00872324	0.0172907	121	4	13750	13871	125
HG00732	INS	DELLY	15x	0.97541	0.00868169	0.0172102	119	3	13588	13707	122
HG03125	3SVTYPE	DELLY	15x	0.968586	0.0503421	0.0957097	1295	42	24429	25724	1337
HG02587	DEL	DELLY	15x	0.960784	0.112043	0.200683	1176	48	9320	10496	1224
HG00731	DEL	DELLY	15x	0.95966	0.104751	0.188884	904	38	7726	8630	942
HG00171	INS	DELLY	15x	0.991667	0.00868043	0.0172102	119	1	13590	13709	120
HG03009	INS	DELLY	15x	0.976378	0.0088768	0.0175936	124	3	13845	13969	127
NA19650	DEL	DELLY	15x	0.96238	0.122768	0.217757	1100	43	7860	8960	1143
NA19240	3SVTYPE	DELLY	15x	0.969579	0.0482962	0.0920093	1243	39	24494	25737	1282
NA19240	INS	DELLY	15x	0.977778	0.00854148	0.016935	132	3	15322	15454	135
HG00733	3SVTYPE	DELLY	15x	0.966273	0.0512087	0.0972629	1146	40	21233	22379	1186
HG00733	DEL	DELLY	15x	0.964962	0.116125	0.207303	1019	37	7756	8775	1056
HG00864	3SVTYPE	DELLY	15x	0.963606	0.0513646	0.0975303	1165	44	21516	22681	1209
HG00513	DEL	DELLY	15x	0.960083	0.159684	0.273825	1395	58	7341	8736	1453
HG02011	3SVTYPE	DELLY	15x	0.96583	0.0531466	0.100749	1385	49	24675	26060	1434
HG03009	DEL	DELLY	15x	0.950052	0.101829	0.183943	913	48	8053	8966	961
HG03371	3SVTYPE	DELLY	15x	0.958238	0.0482268	0.0918319	1262	55	24906	26168	1317
HG01596	INS	DELLY	15x	0.983333	0.008565	0.0169821	118	2	13659	13777	120
HG02492	3SVTYPE	DELLY	15x	0.963023	0.0526177	0.0997834	1198	46	21570	22768	1244
NA18534	3SVTYPE	DELLY	15x	0.962173	0.0443967	0.084877	992	39	21352	22344	1031
NA18939	INS	DELLY	15x	0.982759	0.00830238	0.0164657	114	2	13617	13731	116
HG01114	3SVTYPE	DELLY	15x	0.958685	0.0501566	0.0953259	1137	49	21532	22669	1186
NA19240	DEL	DELLY	15x	0.968614	0.108042	0.194401	1111	36	9172	10283	1147
HG00512	INS	DELLY	15x	0.992248	0.00957439	0.0189658	128	1	13241	13369	129
HG01596	DEL	DELLY	15x	0.949345	0.125491	0.221678	1087	58	7575	8662	1145
NA19650	3SVTYPE	DELLY	15x	0.962934	0.0534799	0.101332	1221	47	21610	22831	1268
HG03683	DEL	DELLY	15x	0.958602	0.115688	0.206459	1042	45	7965	9007	1087
HG03125	INS	DELLY	15x	0.993007	0.00918975	0.018211	142	1	15310	15452	143
HG00514	DEL	DELLY	15x	0.969416	0.121784	0.216384	1046	33	7543	8589	1079
NA18939	3SVTYPE	DELLY	15x	0.957368	0.0459806	0.0877469	1033	46	21433	22466	1079
HG00733	INS	DELLY	15x	0.976923	0.00933549	0.0184942	127	3	13477	13604	130
HG02587	3SVTYPE	DELLY	15x	0.962801	0.0499244	0.0949265	1320	51	25120	26440	1371
HG00732	3SVTYPE	DELLY	15x	0.96521	0.0481509	0.091726	1082	39	21389	22471	1121
HG00513	3SVTYPE	DELLY	15x	0.960421	0.0701509	0.130751	1553	64	20585	22138	1617
NA18534	INS	DELLY	15x	0.961538	0.00736377	0.0146156	100	4	13480	13580	104
NA12878	3SVTYPE	DELLY	15x	0.961572	0.0505626	0.0960733	1101	44	20674	21775	1145
HG00731	INS	DELLY	15x	0.99187	0.00907603	0.0179875	122	1	13320	13442	123
HG02587	INS	DELLY	15x	0.979592	0.00903161	0.0178982	144	3	15800	15944	147
NA20509	DEL	DELLY	15x	0.953721	0.119936	0.213077	1051	51	7712	8763	1102
HG02011	DEL	DELLY	15x	0.964174	0.118707	0.211389	1238	46	9191	10429	1284
NA12878	INS	DELLY	15x	1	0.00838875	0.0166379	111	0	13121	13232	111
HG03486	3SVTYPE	DELLY	15x	0.961566	0.0509588	0.0967883	1326	53	24695	26021	1379
HG01505	3SVTYPE	DELLY	15x	0.959096	0.0394789	0.0758362	891	38	21678	22569	929
NA18534	DEL	DELLY	15x	0.962244	0.10178	0.184088	892	35	7872	8764	927
HG03065	DEL	DELLY	15x	0.969163	0.104543	0.188728	1100	35	9422	10522	1135
HG03732	3SVTYPE	DELLY	15x	0.964837	0.0490303	0.0933184	1125	41	21820	22945	1166
HG00513	INS	DELLY	15x	0.963415	0.0117893	0.0232935	158	6	13244	13402	164
NA20509	INS	DELLY	15x	0.984	0.00898138	0.0178003	123	2	13572	13695	125
HG00171	3SVTYPE	DELLY	15x	0.960356	0.0525152	0.0995847	1187	49	21416	22603	1236
HG00096	DEL	DELLY	15x	0.957289	0.116629	0.207926	1031	46	7809	8840	1077
NA19238	3SVTYPE	DELLY	15x	0.958599	0.0586859	0.110601	1505	65	24140	25645	1570
HG00864	DEL	DELLY	15x	0.959372	0.116076	0.207096	1039	44	7912	8951	1083
HG03683	INS	DELLY	15x	0.977444	0.00938493	0.0185913	130	3	13722	13852	133
NA12878	DEL	DELLY	15x	0.957447	0.115884	0.206745	990	44	7553	8543	1034
HG03732	DEL	DELLY	15x	0.963107	0.110455	0.198182	992	38	7989	8981	1030
NA19983	INS	DELLY	15x	0.993056	0.00914439	0.0181219	143	1	15495	15638	144
HG00512	DEL	DELLY	15x	0.961173	0.130521	0.229833	1114	45	7421	8535	1159
HG02492	DEL	DELLY	15x	0.961887	0.118304	0.210694	1060	42	7900	8960	1102
HG03732	INS	DELLY	15x	0.977941	0.00952449	0.0188652	133	3	13831	13964	136
HG00732	DEL	DELLY	15x	0.963964	0.109881	0.197275	963	36	7801	8764	999
HG03486	DEL	DELLY	15x	0.95712	0.11271	0.201671	1183	53	9313	10496	1236
HG00096	INS	DELLY	15x	0.984848	0.00947453	0.0187685	130	2	13591	13721	132
NA20847	INS	DELLY	15x	0.983193	0.00839311	0.0166441	117	2	13823	13940	119
HG00864	INS	DELLY	15x	1	0.00917699	0.0181871	126	0	13604	13730	126
HG00171	DEL	DELLY	15x	0.956989	0.120081	0.213387	1068	48	7826	8894	1116
HG00096	3SVTYPE	DELLY	15x	0.960298	0.0514605	0.0976862	1161	48	21400	22561	1209
HG03371	INS	DELLY	15x	0.966216	0.00905809	0.0179479	143	5	15644	15787	148
NA20847	DEL	DELLY	15x	0.966014	0.105228	0.189782	938	33	7976	8914	971
HG02011	INS	DELLY	15x	0.98	0.00940439	0.01863	147	3	15484	15631	150
HG01114	INS	DELLY	15x	0.974576	0.00836972	0.0165969	115	3	13625	13740	118
HG00514	3SVTYPE	DELLY	15x	0.969874	0.0526077	0.0998019	1159	36	20872	22031	1195
HG03683	3SVTYPE	DELLY	15x	0.960656	0.0512708	0.0973462	1172	48	21687	22859	1220
HG00731	3SVTYPE	DELLY	15x	0.96338	0.0464842	0.0886891	1026	39	21046	22072	1065
HG03065	3SVTYPE	DELLY	15x	0.970565	0.0477133	0.0909553	1253	38	25008	26261	1291
HG03486	INS	DELLY	15x	1	0.00921095	0.0182538	143	0	15382	15525	143
NA18939	DEL	DELLY	15x	0.954309	0.105209	0.189524	919	44	7816	8735	963
HG03125	DEL	DELLY	15x	0.965662	0.112247	0.201116	1153	41	9119	10272	1194
NA19238	INS	DELLY	15x	0.987805	0.0104929	0.0207652	162	2	15277	15439	164
NA19239	INS	DELLY	15x	0.985294	0.0087576	0.0173609	134	2	15167	15301	136
HG00512	3SVTYPE	DELLY	15x	0.964286	0.056702	0.107106	1242	46	20662	21904	1288
HG03371	DEL	DELLY	15x	0.957228	0.107793	0.193766	1119	50	9262	10381	1169
HG01505	INS	DELLY	15x	0.972222	0.00760429	0.0150905	105	3	13703	13808	108
HG02818	3SVTYPE	DELLY	15x	0.964602	0.051268	0.0973613	1308	48	24205	25513	1356
HG03009	3SVTYPE	DELLY	15x	0.953125	0.0452147	0.0863339	1037	51	21898	22935	1088
NA19238	DEL	DELLY	15x	0.955192	0.131589	0.231312	1343	63	8863	10206	1406
HG00514	INS	DELLY	15x	0.974138	0.00840649	0.0166691	113	3	13329	13442	116
HG01596	3SVTYPE	DELLY	15x	0.952569	0.0537011	0.101671	1205	60	21234	22439	1265
NA12329	INS	DELLY	15x	0.983193	0.00847212	0.0167995	117	2	13693	13810	119
NA12329	3SVTYPE	DELLY	15x	0.965461	0.0518872	0.0984817	1174	42	21452	22626	1216
NA19239	DEL	DELLY	30x	0.874176	0.166249	0.279368	1723	248	8641	10364	1971
NA19983	3SVTYPE	DELLY	30x	0.885436	0.0740525	0.136674	1909	247	23870	25779	2156
HG03065	INS	DELLY	30x	0.942731	0.0135968	0.026807	214	13	15525	15739	227
HG01114	DEL	DELLY	30x	0.87036	0.17068	0.285393	1524	227	7405	8929	1751
NA19239	3SVTYPE	DELLY	30x	0.884316	0.0753555	0.138877	1934	253	23731	25665	2187
HG02818	INS	DELLY	30x	0.947137	0.0141317	0.0278479	215	12	14999	15214	227
NA12329	DEL	DELLY	30x	0.859462	0.174115	0.289568	1535	251	7281	8816	1786
NA20847	3SVTYPE	DELLY	30x	0.878613	0.0731601	0.135073	1672	231	21182	22854	1903
NA19983	DEL	DELLY	30x	0.87455	0.167735	0.281483	1701	244	8440	10141	1945
NA20509	3SVTYPE	DELLY	30x	0.856629	0.0742274	0.136617	1667	279	20791	22458	1946
HG02818	DEL	DELLY	30x	0.8857	0.170793	0.286365	1759	227	8540	10299	1986
HG02492	INS	DELLY	30x	0.960784	0.0141947	0.027976	196	8	13612	13808	204
HG01505	DEL	DELLY	30x	0.868724	0.163908	0.275783	1436	217	7325	8761	1653
NA19650	INS	DELLY	30x	0.966851	0.0126163	0.0249075	175	6	13696	13871	181
HG00732	INS	DELLY	30x	0.962162	0.0129861	0.0256263	178	7	13529	13707	185
HG03125	3SVTYPE	DELLY	30x	0.879043	0.0771264	0.141811	1984	273	23740	25724	2257
HG02587	DEL	DELLY	30x	0.867505	0.170922	0.285578	1794	274	8702	10496	2068
HG00731	DEL	DELLY	30x	0.848876	0.175087	0.290298	1511	269	7119	8630	1780
HG00171	INS	DELLY	30x	0.983784	0.0132759	0.0261984	182	3	13527	13709	185
HG03009	INS	DELLY	30x	0.95	0.0136015	0.0268191	190	10	13779	13969	200
NA19650	DEL	DELLY	30x	0.855329	0.172879	0.287624	1549	262	7411	8960	1811
NA19240	3SVTYPE	DELLY	30x	0.884493	0.0755721	0.139247	1945	254	23792	25737	2199
NA19240	INS	DELLY	30x	0.966346	0.0130063	0.0256672	201	7	15253	15454	208
HG00733	3SVTYPE	DELLY	30x	0.864962	0.0755619	0.138982	1691	264	20688	22379	1955
HG00733	DEL	DELLY	30x	0.852144	0.17208	0.286337	1510	262	7265	8775	1772
HG00864	3SVTYPE	DELLY	30x	0.868976	0.0763194	0.140315	1731	261	20950	22681	1992
HG00513	DEL	DELLY	30x	0.845473	0.186012	0.304935	1625	297	7111	8736	1922
HG02011	3SVTYPE	DELLY	30x	0.877408	0.0768995	0.141406	2004	280	24056	26060	2284
HG03009	DEL	DELLY	30x	0.862493	0.172095	0.286936	1543	246	7423	8966	1789
HG03371	3SVTYPE	DELLY	30x	0.886467	0.0745949	0.13761	1952	250	24216	26168	2202
HG01596	INS	DELLY	30x	0.96875	0.0135008	0.0266304	186	6	13591	13777	192
HG02492	3SVTYPE	DELLY	30x	0.879494	0.0762913	0.140403	1737	238	21031	22768	1975
NA18534	3SVTYPE	DELLY	30x	0.858877	0.0759936	0.139632	1698	279	20646	22344	1977
NA18939	INS	DELLY	30x	0.97861	0.0133275	0.0262969	183	4	13548	13731	187
HG01114	3SVTYPE	DELLY	30x	0.879793	0.0749041	0.138054	1698	232	20971	22669	1930
NA19240	DEL	DELLY	30x	0.875942	0.1696	0.284178	1744	247	8539	10283	1991
HG00512	INS	DELLY	30x	0.979381	0.014212	0.0280174	190	4	13179	13369	194
HG01596	DEL	DELLY	30x	0.86095	0.171554	0.286099	1486	240	7176	8662	1726
NA19650	3SVTYPE	DELLY	30x	0.865462	0.0755114	0.138903	1724	268	21107	22831	1992
HG03683	DEL	DELLY	30x	0.858402	0.172977	0.287932	1558	257	7449	9007	1815
HG03125	INS	DELLY	30x	0.965066	0.0143024	0.028187	221	8	15231	15452	229
HG00514	DEL	DELLY	30x	0.865613	0.178484	0.295946	1533	238	7056	8589	1771
NA18939	3SVTYPE	DELLY	30x	0.877949	0.076204	0.140236	1712	238	20754	22466	1950
HG00733	INS	DELLY	30x	0.989071	0.0133049	0.0262566	181	2	13423	13604	183
HG02587	3SVTYPE	DELLY	30x	0.875055	0.0754917	0.138992	1996	285	24444	26440	2281
HG00732	3SVTYPE	DELLY	30x	0.873832	0.0748965	0.137968	1683	243	20788	22471	1926
HG00513	3SVTYPE	DELLY	30x	0.855127	0.0821212	0.149852	1818	308	20320	22138	2126
NA18534	INS	DELLY	30x	0.962162	0.0131075	0.0258627	178	7	13402	13580	185
NA12878	3SVTYPE	DELLY	30x	0.857294	0.0744891	0.137068	1622	270	20153	21775	1892
HG00731	INS	DELLY	30x	0.972973	0.0133909	0.0264181	180	5	13262	13442	185
HG02587	INS	DELLY	30x	0.948357	0.0126693	0.0250046	202	11	15742	15944	213
NA20509	DEL	DELLY	30x	0.847419	0.17049	0.283869	1494	269	7269	8763	1763
HG02011	DEL	DELLY	30x	0.869019	0.172404	0.287726	1798	271	8631	10429	2069
NA12878	INS	DELLY	30x	0.961111	0.0130744	0.0257978	173	7	13059	13232	180
HG03486	3SVTYPE	DELLY	30x	0.874225	0.0758618	0.139609	1974	284	24047	26021	2258
HG01505	3SVTYPE	DELLY	30x	0.877784	0.0716026	0.132405	1616	225	20953	22569	1841
NA18534	DEL	DELLY	30x	0.848214	0.173437	0.287988	1520	272	7244	8764	1792
HG03065	DEL	DELLY	30x	0.867714	0.162707	0.27403	1712	261	8810	10522	1973
HG03732	3SVTYPE	DELLY	30x	0.877377	0.0764001	0.14056	1753	245	21192	22945	1998
HG00513	INS	DELLY	30x	0.946078	0.0144008	0.0283698	193	11	13209	13402	204
NA20509	INS	DELLY	30x	0.945355	0.0126323	0.0249315	173	10	13522	13695	183
HG00171	3SVTYPE	DELLY	30x	0.870418	0.0745919	0.137408	1686	251	20917	22603	1937
HG00096	DEL	DELLY	30x	0.856977	0.166742	0.279167	1474	246	7366	8840	1720
NA19238	3SVTYPE	DELLY	30x	0.8685	0.0788068	0.144502	2021	306	23624	25645	2327
HG00864	DEL	DELLY	30x	0.858569	0.172942	0.287893	1548	255	7403	8951	1803
HG03683	INS	DELLY	30x	0.969697	0.0138608	0.027331	192	6	13660	13852	198
NA12878	DEL	DELLY	30x	0.846379	0.169613	0.282594	1449	263	7094	8543	1712
HG03732	DEL	DELLY	30x	0.867409	0.173366	0.288976	1557	238	7424	8981	1795
NA19983	INS	DELLY	30x	0.985782	0.0133009	0.0262477	208	3	15430	15638	211
HG00512	DEL	DELLY	30x	0.858412	0.181136	0.299149	1546	255	6989	8535	1801
HG02492	DEL	DELLY	30x	0.87013	0.171987	0.287205	1541	230	7419	8960	1771
HG03732	INS	DELLY	30x	0.965517	0.0140361	0.0276699	196	7	13768	13964	203
HG00732	DEL	DELLY	30x	0.864446	0.171725	0.28653	1505	236	7259	8764	1741
HG03486	DEL	DELLY	30x	0.862994	0.168636	0.282139	1770	281	8726	10496	2051
HG00096	INS	DELLY	30x	0.984211	0.0136287	0.0268852	187	3	13534	13721	190
NA20847	INS	DELLY	30x	0.96875	0.0133429	0.0263232	186	6	13754	13940	192
HG00864	INS	DELLY	30x	0.968254	0.0133285	0.026295	183	6	13547	13730	189
HG00171	DEL	DELLY	30x	0.858447	0.169103	0.282547	1504	248	7390	8894	1752
HG00096	3SVTYPE	DELLY	30x	0.869634	0.0736226	0.135753	1661	249	20900	22561	1910
HG03371	INS	DELLY	30x	0.951327	0.0136188	0.0268532	215	11	15572	15787	226
NA20847	DEL	DELLY	30x	0.868498	0.166704	0.279718	1486	225	7428	8914	1711
HG02011	INS	DELLY	30x	0.95814	0.0131789	0.0260003	206	9	15425	15631	215
HG01114	INS	DELLY	30x	0.972067	0.0126638	0.0250018	174	5	13566	13740	179
HG00514	3SVTYPE	DELLY	30x	0.874872	0.0774363	0.142279	1706	244	20325	22031	1950
HG03683	3SVTYPE	DELLY	30x	0.869349	0.0765563	0.14072	1750	263	21109	22859	2013
HG00731	3SVTYPE	DELLY	30x	0.86056	0.0766129	0.1407	1691	274	20381	22072	1965
HG03065	3SVTYPE	DELLY	30x	0.875455	0.0733407	0.135343	1926	274	24335	26261	2200
HG03486	INS	DELLY	30x	0.985507	0.0131401	0.0259344	204	3	15321	15525	207
NA18939	DEL	DELLY	30x	0.867272	0.175043	0.291294	1529	234	7206	8735	1763
HG03125	DEL	DELLY	30x	0.869329	0.171632	0.286667	1763	265	8509	10272	2028
NA19238	INS	DELLY	30x	0.947826	0.0141201	0.0278256	218	12	15221	15439	230
NA19239	INS	DELLY	30x	0.976852	0.0137899	0.027196	211	5	15090	15301	216
HG00512	3SVTYPE	DELLY	30x	0.870175	0.0792549	0.145278	1736	259	20168	21904	1995
HG03371	DEL	DELLY	30x	0.879049	0.167325	0.281136	1737	239	8644	10381	1976
HG01505	INS	DELLY	30x	0.957447	0.0130359	0.0257216	180	8	13628	13808	188
HG02818	3SVTYPE	DELLY	30x	0.892002	0.0773723	0.142393	1974	239	23539	25513	2213
HG03009	3SVTYPE	DELLY	30x	0.871292	0.0755614	0.139063	1733	256	21202	22935	1989
NA19238	DEL	DELLY	30x	0.8598	0.176661	0.293099	1803	294	8403	10206	2097
HG00514	INS	DELLY	30x	0.96648	0.0128701	0.025402	173	6	13269	13442	179
HG01596	3SVTYPE	DELLY	30x	0.871741	0.0745131	0.137291	1672	246	20767	22439	1918
NA12329	INS	DELLY	30x	0.977401	0.0125272	0.0247373	173	4	13637	13810	177
NA12329	3SVTYPE	DELLY	30x	0.870097	0.0754884	0.138924	1708	255	20918	22626	1963
NA19239	DEL	SMOOVE	15x	0.54493	0.127557	0.206724	1322	1104	9042	10364	2426
NA19983	3SVTYPE	SMOOVE	15x	0.529985	0.0548508	0.0994129	1414	1254	24365	25779	2668
HG03065	INS	SMOOVE	15x	0.119835	0.00184256	0.00362931	29	213	15710	15739	242
HG01114	DEL	SMOOVE	15x	0.59357	0.161272	0.253633	1440	986	7489	8929	2426
NA19239	3SVTYPE	SMOOVE	15x	0.506747	0.0526787	0.0954364	1352	1316	24313	25665	2668
HG02818	INS	SMOOVE	15x	0.11157	0.00177468	0.00349379	27	215	15187	15214	242
NA12329	DEL	SMOOVE	15x	0.592745	0.163113	0.255826	1438	988	7378	8816	2426
NA20847	3SVTYPE	SMOOVE	15x	0.553598	0.0646276	0.115743	1477	1191	21377	22854	2668
NA19983	DEL	SMOOVE	15x	0.568425	0.135983	0.219464	1379	1047	8762	10141	2426
NA20509	3SVTYPE	SMOOVE	15x	0.548351	0.0651438	0.116453	1463	1205	20995	22458	2668
HG02818	DEL	SMOOVE	15x	0.561006	0.132149	0.21391	1361	1065	8938	10299	2426
HG02492	INS	SMOOVE	15x	0.22314	0.00391078	0.00768683	54	188	13754	13808	242
HG01505	DEL	SMOOVE	15x	0.586562	0.162424	0.254402	1423	1003	7338	8761	2426
NA19650	INS	SMOOVE	15x	0.128099	0.00223488	0.00439311	31	211	13840	13871	242
HG00732	INS	SMOOVE	15x	0.144628	0.00255344	0.00501828	35	207	13672	13707	242
HG03125	3SVTYPE	SMOOVE	15x	0.515367	0.053452	0.0968583	1375	1293	24349	25724	2668
HG02587	DEL	SMOOVE	15x	0.561418	0.129764	0.210803	1362	1064	9134	10496	2426
HG00731	DEL	SMOOVE	15x	0.603462	0.169641	0.264834	1464	962	7166	8630	2426
HG00171	INS	SMOOVE	15x	0.123967	0.00218834	0.00430077	30	212	13679	13709	242
HG03009	INS	SMOOVE	15x	0.152893	0.00264872	0.00520723	37	205	13932	13969	242
NA19650	DEL	SMOOVE	15x	0.593157	0.160603	0.252767	1439	987	7521	8960	2426
NA19240	3SVTYPE	SMOOVE	15x	0.511994	0.0530753	0.0961802	1366	1302	24371	25737	2668
NA19240	INS	SMOOVE	15x	0.11157	0.00174712	0.00344037	27	215	15427	15454	242
HG00733	3SVTYPE	SMOOVE	15x	0.554723	0.0661334	0.118178	1480	1188	20899	22379	2668
HG00733	DEL	SMOOVE	15x	0.597279	0.165128	0.258727	1449	977	7326	8775	2426
HG00864	3SVTYPE	SMOOVE	15x	0.53973	0.0634893	0.113614	1440	1228	21241	22681	2668
HG00513	DEL	SMOOVE	15x	0.595631	0.165408	0.258914	1445	981	7291	8736	2426
HG02011	3SVTYPE	SMOOVE	15x	0.522114	0.0534536	0.0969786	1393	1275	24667	26060	2668
HG03009	DEL	SMOOVE	15x	0.609233	0.164845	0.25948	1478	948	7488	8966	2426
HG03371	3SVTYPE	SMOOVE	15x	0.51087	0.0520865	0.0945346	1363	1305	24805	26168	2668
HG01596	INS	SMOOVE	15x	0.128099	0.00225013	0.00442257	31	211	13746	13777	242
HG02492	3SVTYPE	SMOOVE	15x	0.819715	0.0960559	0.171961	2187	481	20581	22768	2668
NA18534	3SVTYPE	SMOOVE	15x	0.53973	0.0644468	0.115145	1440	1228	20904	22344	2668
NA18939	INS	SMOOVE	15x	0.144628	0.00254898	0.00500966	35	207	13696	13731	242
HG01114	3SVTYPE	SMOOVE	15x	0.552099	0.0649786	0.116273	1473	1195	21196	22669	2668
NA19240	DEL	SMOOVE	15x	0.551937	0.130215	0.210717	1339	1087	8944	10283	2426
HG00512	INS	SMOOVE	15x	0.132231	0.0023936	0.00470208	32	210	13337	13369	242
HG01596	DEL	SMOOVE	15x	0.579143	0.162203	0.253427	1405	1021	7257	8662	2426
NA19650	3SVTYPE	SMOOVE	15x	0.5506	0.0643423	0.11522	1469	1199	21362	22831	2668
HG03683	DEL	SMOOVE	15x	0.596867	0.160764	0.253302	1448	978	7559	9007	2426
HG03125	INS	SMOOVE	15x	0.0950413	0.00148848	0.00293106	23	219	15429	15452	242
HG00514	DEL	SMOOVE	15x	0.584501	0.165095	0.257467	1418	1008	7171	8589	2426
NA18939	3SVTYPE	SMOOVE	15x	0.534483	0.0634737	0.113472	1426	1242	21040	22466	2668
HG00733	INS	SMOOVE	15x	0.132231	0.00235225	0.00462227	32	210	13572	13604	242
HG02587	3SVTYPE	SMOOVE	15x	0.520615	0.052534	0.0954377	1389	1279	25051	26440	2668
HG00732	3SVTYPE	SMOOVE	15x	0.545352	0.0647501	0.115756	1455	1213	21016	22471	2668
HG00513	3SVTYPE	SMOOVE	15x	0.551724	0.066492	0.118681	1472	1196	20666	22138	2668
NA18534	INS	SMOOVE	15x	0.136364	0.00243004	0.004775	33	209	13547	13580	242
NA12878	3SVTYPE	SMOOVE	15x	0.548351	0.0671871	0.119707	1463	1205	20312	21775	2668
HG00731	INS	SMOOVE	15x	0.140496	0.00252939	0.00496931	34	208	13408	13442	242
HG02587	INS	SMOOVE	15x	0.11157	0.00169343	0.00333622	27	215	15917	15944	242
NA20509	DEL	SMOOVE	15x	0.58986	0.1633	0.255787	1431	995	7332	8763	2426
HG02011	DEL	SMOOVE	15x	0.564303	0.131269	0.212991	1369	1057	9060	10429	2426
NA12878	INS	SMOOVE	15x	0.128099	0.0023428	0.00460145	31	211	13201	13232	242
HG03486	3SVTYPE	SMOOVE	15x	0.507496	0.0520349	0.0943916	1354	1314	24667	26021	2668
HG01505	3SVTYPE	SMOOVE	15x	0.545727	0.0645133	0.115386	1456	1212	21113	22569	2668
NA18534	DEL	SMOOVE	15x	0.579967	0.160543	0.251475	1407	1019	7357	8764	2426
HG03065	DEL	SMOOVE	15x	0.549876	0.126782	0.206055	1334	1092	9188	10522	2426
HG03732	3SVTYPE	SMOOVE	15x	0.564093	0.0655916	0.117518	1505	1163	21440	22945	2668
HG00513	INS	SMOOVE	15x	0.11157	0.00201462	0.00395778	27	215	13375	13402	242
NA20509	INS	SMOOVE	15x	0.132231	0.00233662	0.00459209	32	210	13663	13695	242
HG00171	3SVTYPE	SMOOVE	15x	0.543103	0.0641065	0.114677	1449	1219	21154	22603	2668
HG00096	DEL	SMOOVE	15x	0.58986	0.161878	0.254039	1431	995	7409	8840	2426
NA19238	3SVTYPE	SMOOVE	15x	0.511994	0.0532657	0.0964928	1366	1302	24279	25645	2668
HG00864	DEL	SMOOVE	15x	0.581204	0.157524	0.247869	1410	1016	7541	8951	2426
HG03683	INS	SMOOVE	15x	0.132231	0.00231014	0.00454094	32	210	13820	13852	242
NA12878	DEL	SMOOVE	15x	0.590272	0.167623	0.261099	1432	994	7111	8543	2426
HG03732	DEL	SMOOVE	15x	0.60676	0.163902	0.258087	1472	954	7509	8981	2426
NA19983	INS	SMOOVE	15x	0.14876	0.00230209	0.004534	36	206	15602	15638	242
HG00512	DEL	SMOOVE	15x	0.577494	0.164148	0.255634	1401	1025	7134	8535	2426
HG02492	DEL	SMOOVE	15x	0.879225	0.238058	0.374671	2133	293	6827	8960	2426
HG03732	INS	SMOOVE	15x	0.136364	0.00236322	0.00464592	33	209	13931	13964	242
HG00732	DEL	SMOOVE	15x	0.585738	0.162141	0.253977	1421	1005	7343	8764	2426
HG03486	DEL	SMOOVE	15x	0.549052	0.126905	0.20616	1332	1094	9164	10496	2426
HG00096	INS	SMOOVE	15x	0.123967	0.00218643	0.00429707	30	212	13691	13721	242
NA20847	INS	SMOOVE	15x	0.140496	0.00243902	0.00479481	34	208	13906	13940	242
HG00864	INS	SMOOVE	15x	0.123967	0.002185	0.0042943	30	212	13700	13730	242
HG00171	DEL	SMOOVE	15x	0.584913	0.159546	0.250707	1419	1007	7475	8894	2426
HG00096	3SVTYPE	SMOOVE	15x	0.547601	0.0647578	0.115819	1461	1207	21100	22561	2668
HG03371	INS	SMOOVE	15x	0.119835	0.00183695	0.00361844	29	213	15758	15787	242
NA20847	DEL	SMOOVE	15x	0.594806	0.16188	0.254497	1443	983	7471	8914	2426
HG02011	INS	SMOOVE	15x	0.0991736	0.00153541	0.003024	24	218	15607	15631	242
HG01114	INS	SMOOVE	15x	0.136364	0.00240175	0.00472035	33	209	13707	13740	242
HG00514	3SVTYPE	SMOOVE	15x	0.544978	0.0659979	0.117738	1454	1214	20577	22031	2668
HG03683	3SVTYPE	SMOOVE	15x	0.554723	0.0647447	0.115956	1480	1188	21379	22859	2668
HG00731	3SVTYPE	SMOOVE	15x	0.561469	0.0678688	0.121099	1498	1170	20574	22072	2668
HG03065	3SVTYPE	SMOOVE	15x	0.51087	0.0519021	0.0942307	1363	1305	24898	26261	2668
HG03486	INS	SMOOVE	15x	0.0950413	0.00148148	0.00291749	23	219	15502	15525	242
NA18939	DEL	SMOOVE	15x	0.573784	0.159359	0.24944	1392	1034	7343	8735	2426
HG03125	DEL	SMOOVE	15x	0.557296	0.13162	0.212947	1352	1074	8920	10272	2426
NA19238	INS	SMOOVE	15x	0.115702	0.00181359	0.0035712	28	214	15411	15439	242
NA19239	INS	SMOOVE	15x	0.123967	0.00196066	0.00386026	30	212	15271	15301	242
HG00512	3SVTYPE	SMOOVE	15x	0.537106	0.0654218	0.116637	1433	1235	20471	21904	2668
HG03371	DEL	SMOOVE	15x	0.550289	0.1286	0.20848	1335	1091	9046	10381	2426
HG01505	INS	SMOOVE	15x	0.136364	0.00238992	0.00469751	33	209	13775	13808	242
HG02818	3SVTYPE	SMOOVE	15x	0.52024	0.0544036	0.0985061	1388	1280	24125	25513	2668
HG03009	3SVTYPE	SMOOVE	15x	0.567466	0.0660126	0.118267	1514	1154	21421	22935	2668
NA19238	DEL	SMOOVE	15x	0.551937	0.131197	0.212001	1339	1087	8867	10206	2426
HG00514	INS	SMOOVE	15x	0.152893	0.00275257	0.00540778	37	205	13405	13442	242
HG01596	3SVTYPE	SMOOVE	15x	0.538231	0.0639957	0.11439	1436	1232	21003	22439	2668
NA12329	INS	SMOOVE	15x	0.136364	0.00238957	0.00469684	33	209	13777	13810	242
NA12329	3SVTYPE	SMOOVE	15x	0.550975	0.0649695	0.116233	1470	1198	21156	22626	2668
NA19239	DEL	MANTA	15x	0.929232	0.193844	0.320773	2009	153	8355	10364	2162
NA19983	3SVTYPE	MANTA	15x	0.851251	0.124093	0.21661	3199	559	22580	25779	3758
HG03065	INS	MANTA	15x	0.718447	0.0658238	0.120598	1036	406	14703	15739	1442
HG01114	DEL	MANTA	15x	0.903905	0.230709	0.367595	2060	219	6869	8929	2279
NA19239	3SVTYPE	MANTA	15x	0.859393	0.11693	0.205851	3001	491	22664	25665	3492
HG02818	INS	MANTA	15x	0.723718	0.074208	0.134613	1129	431	14085	15214	1560
NA12329	DEL	MANTA	15x	0.909207	0.241946	0.38219	2133	213	6683	8816	2346
NA20847	3SVTYPE	MANTA	15x	0.841714	0.123786	0.215831	2829	532	20025	22854	3361
NA19983	DEL	MANTA	15x	0.916102	0.213194	0.345892	2162	198	7979	10141	2360
NA20509	3SVTYPE	MANTA	15x	0.829787	0.140663	0.240548	3159	648	19299	22458	3807
HG02818	DEL	MANTA	15x	0.920284	0.22643	0.363438	2332	202	7967	10299	2534
HG02492	INS	MANTA	15x	0.703508	0.0769844	0.138782	1063	448	12745	13808	1511
HG01505	DEL	MANTA	15x	0.905177	0.18959	0.313515	1661	174	7100	8761	1835
NA19650	INS	MANTA	15x	0.712456	0.0721649	0.131055	1001	404	12870	13871	1405
HG00732	INS	MANTA	15x	0.741538	0.070329	0.128473	964	336	12743	13707	1300
HG03125	3SVTYPE	MANTA	15x	0.85426	0.1333	0.230614	3429	585	22295	25724	4014
HG02587	DEL	MANTA	15x	0.91075	0.21875	0.352769	2296	225	8200	10496	2521
HG00731	DEL	MANTA	15x	0.91556	0.223638	0.359471	1930	178	6700	8630	2108
HG00171	INS	MANTA	15x	0.736726	0.0728718	0.132625	999	357	12710	13709	1356
HG03009	INS	MANTA	15x	0.714615	0.0665044	0.121684	929	371	13040	13969	1300
NA19650	DEL	MANTA	15x	0.909929	0.242411	0.382832	2172	215	6788	8960	2387
NA19240	3SVTYPE	MANTA	15x	0.846754	0.130746	0.226515	3365	609	22372	25737	3974
NA19240	INS	MANTA	15x	0.728672	0.0735085	0.133545	1136	423	14318	15454	1559
HG00733	3SVTYPE	MANTA	15x	0.83986	0.13897	0.238479	3110	593	19269	22379	3703
HG00733	DEL	MANTA	15x	0.913634	0.237493	0.37699	2084	197	6691	8775	2281
HG00864	3SVTYPE	MANTA	15x	0.849051	0.134165	0.231715	3043	541	19638	22681	3584
HG00513	DEL	MANTA	15x	0.898519	0.333448	0.486392	2913	329	5823	8736	3242
HG02011	3SVTYPE	MANTA	15x	0.846246	0.135802	0.234045	3539	643	22521	26060	4182
HG03009	DEL	MANTA	15x	0.899301	0.215146	0.347223	1929	216	7037	8966	2145
HG03371	3SVTYPE	MANTA	15x	0.841862	0.125115	0.217853	3274	615	22894	26168	3889
HG01596	INS	MANTA	15x	0.691824	0.0718589	0.130195	990	441	12787	13777	1431
HG02492	3SVTYPE	MANTA	15x	0.828994	0.142656	0.243424	3248	670	19520	22768	3918
NA18534	3SVTYPE	MANTA	15x	0.831825	0.119316	0.208697	2666	539	19678	22344	3205
NA18939	INS	MANTA	15x	0.733677	0.062195	0.114669	854	310	12877	13731	1164
HG01114	3SVTYPE	MANTA	15x	0.838175	0.136177	0.23429	3087	596	19582	22669	3683
NA19240	DEL	MANTA	15x	0.922981	0.216766	0.351079	2229	186	8054	10283	2415
HG00512	INS	MANTA	15x	0.729239	0.0781659	0.141197	1045	388	12324	13369	1433
HG01596	DEL	MANTA	15x	0.902249	0.254676	0.397227	2206	239	6456	8662	2445
NA19650	3SVTYPE	MANTA	15x	0.836762	0.138978	0.238365	3173	619	19658	22831	3792
HG03683	DEL	MANTA	15x	0.907057	0.23404	0.372077	2108	216	6899	9007	2324
HG03125	INS	MANTA	15x	0.74334	0.0740357	0.13466	1144	395	14308	15452	1539
HG00514	DEL	MANTA	15x	0.913699	0.253929	0.397413	2181	206	6408	8589	2387
NA18939	3SVTYPE	MANTA	15x	0.843983	0.121116	0.211833	2721	503	19745	22466	3224
HG00733	INS	MANTA	15x	0.721519	0.075419	0.136563	1026	396	12578	13604	1422
HG02587	3SVTYPE	MANTA	15x	0.842454	0.129841	0.225004	3433	642	23007	26440	4075
HG00732	3SVTYPE	MANTA	15x	0.848284	0.13088	0.226772	2941	526	19530	22471	3467
HG00513	3SVTYPE	MANTA	15x	0.803344	0.210543	0.333644	4661	1141	17477	22138	5802
NA18534	INS	MANTA	15x	0.689236	0.0584683	0.107793	794	358	12786	13580	1152
NA12878	3SVTYPE	MANTA	15x	0.838068	0.135476	0.233248	2950	570	18825	21775	3520
HG00731	INS	MANTA	15x	0.705272	0.0656896	0.120185	883	369	12559	13442	1252
HG02587	INS	MANTA	15x	0.73166	0.0713121	0.129958	1137	417	14807	15944	1554
NA20509	DEL	MANTA	15x	0.901385	0.245122	0.38543	2148	235	6615	8763	2383
HG02011	DEL	MANTA	15x	0.923943	0.228306	0.366139	2381	196	8048	10429	2577
NA12878	INS	MANTA	15x	0.728414	0.070133	0.127947	928	346	12304	13232	1274
HG03486	3SVTYPE	MANTA	15x	0.850136	0.131893	0.228359	3432	605	22589	26021	4037
HG01505	3SVTYPE	MANTA	15x	0.836673	0.110993	0.195986	2505	489	20064	22569	2994
NA18534	DEL	MANTA	15x	0.911836	0.213601	0.346122	1872	181	6892	8764	2053
HG03065	DEL	MANTA	15x	0.922652	0.20633	0.337243	2171	182	8351	10522	2353
HG03732	3SVTYPE	MANTA	15x	0.840472	0.133406	0.230263	3061	581	19884	22945	3642
HG00513	INS	MANTA	15x	0.682813	0.130428	0.21902	1748	812	11654	13402	2560
NA20509	INS	MANTA	15x	0.709972	0.0738226	0.133739	1011	413	12684	13695	1424
HG00171	3SVTYPE	MANTA	15x	0.841379	0.140335	0.240549	3172	598	19431	22603	3770
HG00096	DEL	MANTA	15x	0.911283	0.239367	0.379144	2116	206	6724	8840	2322
NA19238	3SVTYPE	MANTA	15x	0.838187	0.159368	0.267816	4087	789	21558	25645	4876
HG00864	DEL	MANTA	15x	0.907738	0.238521	0.377776	2135	217	6816	8951	2352
HG03683	INS	MANTA	15x	0.724677	0.0769564	0.139137	1066	405	12786	13852	1471
NA12878	DEL	MANTA	15x	0.900267	0.236685	0.374826	2022	224	6521	8543	2246
HG03732	DEL	MANTA	15x	0.904804	0.226478	0.362276	2034	214	6947	8981	2248
NA19983	INS	MANTA	15x	0.741059	0.0662489	0.121625	1036	362	14602	15638	1398
HG00512	DEL	MANTA	15x	0.913061	0.259637	0.404306	2216	211	6319	8535	2427
HG02492	DEL	MANTA	15x	0.907769	0.243862	0.384446	2185	222	6775	8960	2407
HG03732	INS	MANTA	15x	0.736729	0.0735463	0.133741	1027	367	12937	13964	1394
HG00732	DEL	MANTA	15x	0.912321	0.225582	0.361724	1977	190	6787	8764	2167
HG03486	DEL	MANTA	15x	0.919152	0.223133	0.359092	2342	206	8154	10496	2548
HG00096	INS	MANTA	15x	0.715385	0.0745572	0.135041	1023	407	12698	13721	1430
NA20847	INS	MANTA	15x	0.73127	0.0644189	0.118407	898	330	13042	13940	1228
HG00864	INS	MANTA	15x	0.737013	0.0661326	0.121374	908	324	12822	13730	1232
HG00171	DEL	MANTA	15x	0.900166	0.244322	0.38433	2173	241	6721	8894	2414
HG00096	3SVTYPE	MANTA	15x	0.83662	0.139134	0.238589	3139	613	19422	22561	3752
HG03371	INS	MANTA	15x	0.725676	0.0680307	0.124399	1074	406	14713	15787	1480
NA20847	DEL	MANTA	15x	0.905298	0.216626	0.349597	1931	202	6983	8914	2133
HG02011	INS	MANTA	15x	0.720872	0.0740196	0.134254	1157	448	14474	15631	1605
HG01114	INS	MANTA	15x	0.731481	0.0747453	0.135631	1027	377	12713	13740	1404
HG00514	3SVTYPE	MANTA	15x	0.851763	0.145795	0.248973	3212	559	18819	22031	3771
HG03683	3SVTYPE	MANTA	15x	0.836364	0.138851	0.238163	3174	621	19685	22859	3795
HG00731	3SVTYPE	MANTA	15x	0.837202	0.127447	0.221217	2813	547	19259	22072	3360
HG03065	3SVTYPE	MANTA	15x	0.845059	0.12212	0.213402	3207	588	23054	26261	3795
HG03486	INS	MANTA	15x	0.732035	0.0702093	0.12813	1090	399	14435	15525	1489
NA18939	DEL	MANTA	15x	0.906311	0.213738	0.345901	1867	193	6868	8735	2060
HG03125	DEL	MANTA	15x	0.922828	0.222352	0.358359	2284	191	7988	10272	2475
NA19238	INS	MANTA	15x	0.728228	0.0942419	0.166887	1455	543	13984	15439	1998
NA19239	INS	MANTA	15x	0.745865	0.0648324	0.119295	992	338	14309	15301	1330
HG00512	3SVTYPE	MANTA	15x	0.844819	0.148877	0.253144	3261	599	18643	21904	3860
HG03371	DEL	MANTA	15x	0.913242	0.211926	0.344019	2200	209	8181	10381	2409
HG01505	INS	MANTA	15x	0.728214	0.061124	0.112781	844	315	12964	13808	1159
HG02818	3SVTYPE	MANTA	15x	0.845628	0.135696	0.233864	3462	632	22051	25513	4094
HG03009	3SVTYPE	MANTA	15x	0.829608	0.124613	0.216679	2858	587	20077	22935	3445
NA19238	DEL	MANTA	15x	0.914524	0.257888	0.402323	2632	246	7574	10206	2878
HG00514	INS	MANTA	15x	0.744942	0.0766999	0.13908	1031	353	12411	13442	1384
HG01596	3SVTYPE	MANTA	15x	0.824561	0.142431	0.242903	3196	680	19243	22439	3876
NA12329	INS	MANTA	15x	0.715262	0.0682114	0.124546	942	375	12868	13810	1317
NA12329	3SVTYPE	MANTA	15x	0.839476	0.135906	0.233938	3075	588	19551	22626	3663
NA19239	DEL	MANTA	15x	0.894118	0.278657	0.424893	2888	342	7476	10364	3230
NA19983	3SVTYPE	MANTA	15x	0.809249	0.168354	0.278723	4340	1023	21439	25779	5363
HG03065	INS	MANTA	15x	0.687993	0.0942881	0.165847	1484	673	14255	15739	2157
HG01114	DEL	MANTA	15x	0.853788	0.289058	0.431894	2581	442	6348	8929	3023
NA19239	3SVTYPE	MANTA	15x	0.816241	0.166842	0.277053	4282	964	21383	25665	5246
HG02818	INS	MANTA	15x	0.666523	0.101551	0.176249	1545	773	13669	15214	2318
NA12329	DEL	MANTA	15x	0.878495	0.299342	0.446531	2639	365	6177	8816	3004
NA20847	3SVTYPE	MANTA	15x	0.794155	0.165266	0.273597	3777	979	19077	22854	4756
NA19983	DEL	MANTA	15x	0.877539	0.293955	0.44039	2981	416	7160	10141	3397
NA20509	3SVTYPE	MANTA	15x	0.802108	0.17958	0.293458	4033	995	18425	22458	5028
HG02818	DEL	MANTA	15x	0.866249	0.308768	0.455261	3180	491	7119	10299	3671
HG02492	INS	MANTA	15x	0.693417	0.104505	0.181635	1443	638	12365	13808	2081
HG01505	DEL	MANTA	15x	0.893922	0.270289	0.415074	2368	281	6393	8761	2649
NA19650	INS	MANTA	15x	0.686715	0.0946579	0.166382	1313	599	12558	13871	1912
HG00732	INS	MANTA	15x	0.677349	0.0909754	0.160406	1247	594	12460	13707	1841
HG03125	3SVTYPE	MANTA	15x	0.792285	0.186829	0.302359	4806	1260	20918	25724	6066
HG02587	DEL	MANTA	15x	0.863834	0.30221	0.44777	3172	500	7324	10496	3672
HG00731	DEL	MANTA	15x	0.89628	0.290382	0.438649	2506	290	6124	8630	2796
HG00171	INS	MANTA	15x	0.694887	0.0922022	0.162803	1264	555	12445	13709	1819
HG03009	INS	MANTA	15x	0.701075	0.0933496	0.164761	1304	556	12665	13969	1860
NA19650	DEL	MANTA	15x	0.892388	0.303571	0.453031	2720	328	6240	8960	3048
NA19240	3SVTYPE	MANTA	15x	0.793467	0.175545	0.287487	4518	1176	21219	25737	5694
NA19240	INS	MANTA	15x	0.675179	0.0975152	0.170417	1507	725	13947	15454	2232
HG00733	3SVTYPE	MANTA	15x	0.80238	0.183788	0.299073	4113	1013	18266	22379	5126
HG00733	DEL	MANTA	15x	0.87983	0.306211	0.454307	2687	367	6088	8775	3054
HG00864	3SVTYPE	MANTA	15x	0.805403	0.174816	0.287277	3965	958	18716	22681	4923
HG00513	DEL	MANTA	15x	0.839864	0.395032	0.53733	3451	658	5285	8736	4109
HG02011	3SVTYPE	MANTA	15x	0.810279	0.178473	0.292516	4651	1089	21409	26060	5740
HG03009	DEL	MANTA	15x	0.880705	0.284073	0.429583	2547	345	6419	8966	2892
HG03371	3SVTYPE	MANTA	15x	0.810436	0.176284	0.289579	4613	1079	21555	26168	5692
HG01596	INS	MANTA	15x	0.675413	0.100893	0.17556	1390	668	12387	13777	2058
HG02492	3SVTYPE	MANTA	15x	0.814164	0.185304	0.301896	4219	963	18549	22768	5182
NA18534	3SVTYPE	MANTA	15x	0.798961	0.165235	0.273836	3692	929	18652	22344	4621
NA18939	INS	MANTA	15x	0.678218	0.0897968	0.158595	1233	585	12498	13731	1818
HG01114	3SVTYPE	MANTA	15x	0.779412	0.177688	0.289399	4028	1140	18641	22669	5168
NA19240	DEL	MANTA	15x	0.869728	0.292813	0.438123	3011	451	7272	10283	3462
HG00512	INS	MANTA	15x	0.704535	0.110405	0.190895	1476	619	11893	13369	2095
HG01596	DEL	MANTA	15x	0.879019	0.306165	0.454148	2652	365	6010	8662	3017
NA19650	3SVTYPE	MANTA	15x	0.813105	0.176646	0.290238	4033	927	18798	22831	4960
HG03683	DEL	MANTA	15x	0.869646	0.311091	0.458255	2802	420	6205	9007	3222
HG03125	INS	MANTA	15x	0.68146	0.106329	0.183956	1643	768	13809	15452	2411
HG00514	DEL	MANTA	15x	0.865557	0.314821	0.461709	2704	420	5885	8589	3124
NA18939	3SVTYPE	MANTA	15x	0.802765	0.165406	0.274294	3716	913	18750	22466	4629
HG00733	INS	MANTA	15x	0.688224	0.104822	0.181934	1426	646	12178	13604	2072
HG02587	3SVTYPE	MANTA	15x	0.787494	0.180522	0.293714	4773	1288	21667	26440	6061
HG00732	3SVTYPE	MANTA	15x	0.807717	0.170486	0.281546	3831	912	18640	22471	4743
HG00513	3SVTYPE	MANTA	15x	0.77263	0.260638	0.389786	5770	1698	16368	22138	7468
NA18534	INS	MANTA	15x	0.68204	0.0925626	0.163003	1257	586	12323	13580	1843
NA12878	3SVTYPE	MANTA	15x	0.786906	0.173318	0.284069	3774	1022	18001	21775	4796
HG00731	INS	MANTA	15x	0.697447	0.0955215	0.16803	1284	557	12158	13442	1841
HG02587	INS	MANTA	15x	0.670155	0.100414	0.174658	1601	788	14343	15944	2389
NA20509	DEL	MANTA	15x	0.878049	0.304005	0.45164	2664	370	6099	8763	3034
HG02011	DEL	MANTA	15x	0.884854	0.301371	0.44961	3143	409	7286	10429	3552
NA12878	INS	MANTA	15x	0.679514	0.0972642	0.170171	1287	607	11945	13232	1894
HG03486	3SVTYPE	MANTA	15x	0.802116	0.177741	0.290999	4625	1141	21396	26021	5766
HG01505	3SVTYPE	MANTA	15x	0.81243	0.159865	0.26716	3608	833	18961	22569	4441
NA18534	DEL	MANTA	15x	0.87653	0.277841	0.421937	2435	343	6329	8764	2778
HG03065	DEL	MANTA	15x	0.886217	0.287208	0.433821	3022	388	7500	10522	3410
HG03732	3SVTYPE	MANTA	15x	0.807388	0.178122	0.291856	4087	975	18858	22945	5062
HG00513	INS	MANTA	15x	0.690384	0.173034	0.276714	2319	1040	11083	13402	3359
NA20509	INS	MANTA	15x	0.68656	0.0999635	0.174517	1369	625	12326	13695	1994
HG00171	3SVTYPE	MANTA	15x	0.804117	0.167633	0.27743	3789	923	18814	22603	4712
HG00096	DEL	MANTA	15x	0.892167	0.297624	0.446348	2631	318	6209	8840	2949
NA19238	3SVTYPE	MANTA	15x	0.782102	0.201404	0.32032	5165	1439	20480	25645	6604
HG00864	DEL	MANTA	15x	0.876826	0.295051	0.441528	2641	371	6310	8951	3012
HG03683	INS	MANTA	15x	0.686632	0.103451	0.179811	1433	654	12419	13852	2087
NA12878	DEL	MANTA	15x	0.856995	0.291116	0.4346	2487	415	6056	8543	2902
HG03732	DEL	MANTA	15x	0.884831	0.29941	0.447421	2689	350	6292	8981	3039
NA19983	INS	MANTA	15x	0.691251	0.0869037	0.154397	1359	607	14279	15638	1966
HG00512	DEL	MANTA	15x	0.886334	0.32068	0.470963	2737	351	5798	8535	3088
HG02492	DEL	MANTA	15x	0.895195	0.309821	0.460327	2776	325	6184	8960	3101
HG03732	INS	MANTA	15x	0.691053	0.100115	0.174892	1398	625	12566	13964	2023
HG00732	DEL	MANTA	15x	0.89042	0.294843	0.442997	2584	318	6180	8764	2902
HG03486	DEL	MANTA	15x	0.87759	0.302591	0.450018	3176	443	7320	10496	3619
HG00096	INS	MANTA	15x	0.699211	0.103345	0.180075	1418	610	12303	13721	2028
NA20847	INS	MANTA	15x	0.677419	0.0934003	0.164166	1302	620	12638	13940	1922
HG00864	INS	MANTA	15x	0.692831	0.0964312	0.169299	1324	587	12406	13730	1911
HG00171	DEL	MANTA	15x	0.872796	0.283899	0.428438	2525	368	6369	8894	2893
HG00096	3SVTYPE	MANTA	15x	0.813542	0.179469	0.294066	4049	928	18512	22561	4977
HG03371	INS	MANTA	15x	0.697404	0.0986888	0.172909	1558	676	14229	15787	2234
NA20847	DEL	MANTA	15x	0.873324	0.277653	0.421348	2475	359	6439	8914	2834
HG02011	INS	MANTA	15x	0.688757	0.096411	0.169145	1507	681	14124	15631	2188
HG01114	INS	MANTA	15x	0.674592	0.105313	0.182184	1447	698	12293	13740	2145
HG00514	3SVTYPE	MANTA	15x	0.793308	0.188326	0.304391	4149	1081	17882	22031	5230
HG03683	3SVTYPE	MANTA	15x	0.797702	0.185266	0.300696	4235	1074	18624	22859	5309
HG00731	3SVTYPE	MANTA	15x	0.817123	0.171665	0.283725	3789	848	18283	22072	4637
HG03065	3SVTYPE	MANTA	15x	0.809413	0.171585	0.283147	4506	1061	21755	26261	5567
HG03486	INS	MANTA	15x	0.674895	0.0933333	0.163988	1449	698	14076	15525	2147
NA18939	DEL	MANTA	15x	0.883316	0.284259	0.430106	2483	328	6252	8735	2811
HG03125	DEL	MANTA	15x	0.86539	0.307924	0.454226	3163	492	7109	10272	3655
NA19238	INS	MANTA	15x	0.678165	0.115875	0.197931	1789	849	13650	15439	2638
NA19239	INS	MANTA	15x	0.691468	0.0911052	0.160998	1394	622	13907	15301	2016
HG00512	3SVTYPE	MANTA	15x	0.81285	0.192339	0.311072	4213	970	17691	21904	5183
HG03371	DEL	MANTA	15x	0.883459	0.294288	0.441506	3055	403	7326	10381	3458
HG01505	INS	MANTA	15x	0.691964	0.089803	0.158974	1240	552	12568	13808	1792
HG02818	3SVTYPE	MANTA	15x	0.789113	0.185239	0.300044	4726	1263	20787	25513	5989
HG03009	3SVTYPE	MANTA	15x	0.810396	0.167909	0.278181	3851	901	19084	22935	4752
NA19238	DEL	MANTA	15x	0.851236	0.330786	0.476432	3376	590	6830	10206	3966
HG00514	INS	MANTA	15x	0.686135	0.107499	0.185876	1445	661	11997	13442	2106
HG01596	3SVTYPE	MANTA	15x	0.796453	0.180133	0.293814	4042	1033	18397	22439	5075
NA12329	INS	MANTA	15x	0.686961	0.0923244	0.162773	1275	581	12535	13810	1856
NA12329	3SVTYPE	MANTA	15x	0.80535	0.172987	0.2848	3914	946	18712	22626	4860
NA19239	DEL	COMBINED	30x	0.76454	0.31455	0.445721	3260	1004	7104	10364	4264
NA19983	3SVTYPE	COMBINED	30x	0.708075	0.22111	0.336989	5700	2350	20079	25779	8050
HG03065	INS	COMBINED	30x	0.639289	0.157761	0.25307	2483	1401	13256	15739	3884
HG01114	DEL	COMBINED	30x	0.747123	0.327248	0.45514	2922	989	6007	8929	3911
NA19239	3SVTYPE	COMBINED	30x	0.715506	0.221859	0.338697	5694	2264	19971	25665	7958
HG02818	INS	COMBINED	30x	0.651052	0.170829	0.270645	2599	1393	12615	15214	3992
NA12329	DEL	COMBINED	30x	0.738639	0.333711	0.459723	2942	1041	5874	8816	3983
NA20847	3SVTYPE	COMBINED	30x	0.697446	0.223418	0.338426	5106	2215	17748	22854	7321
NA19983	DEL	COMBINED	30x	0.757355	0.317326	0.447255	3218	1031	6923	10141	4249
NA20509	3SVTYPE	COMBINED	30x	0.682777	0.233369	0.347846	5241	2435	17217	22458	7676
HG02818	DEL	COMBINED	30x	0.77195	0.3244	0.456826	3341	987	6958	10299	4328
HG02492	INS	COMBINED	30x	0.631414	0.174681	0.273656	2412	1408	11396	13808	3820
HG01505	DEL	COMBINED	30x	0.752174	0.315946	0.44498	2768	912	5993	8761	3680
NA19650	INS	COMBINED	30x	0.638286	0.165381	0.262697	2294	1300	11577	13871	3594
HG00732	INS	COMBINED	30x	0.637247	0.162764	0.259298	2231	1270	11476	13707	3501
HG03125	3SVTYPE	COMBINED	30x	0.709762	0.230913	0.348459	5940	2429	19784	25724	8369
HG02587	DEL	COMBINED	30x	0.758053	0.31612	0.446178	3318	1059	7178	10496	4377
HG00731	DEL	COMBINED	30x	0.745342	0.33372	0.461021	2880	984	5750	8630	3864
HG00171	INS	COMBINED	30x	0.629023	0.159676	0.254698	2189	1291	11520	13709	3480
HG03009	INS	COMBINED	30x	0.642105	0.161572	0.258179	2257	1258	11712	13969	3515
NA19650	DEL	COMBINED	30x	0.737611	0.332254	0.458141	2977	1059	5983	8960	4036
NA19240	3SVTYPE	COMBINED	30x	0.712309	0.232039	0.350048	5972	2412	19765	25737	8384
NA19240	INS	COMBINED	30x	0.656481	0.172383	0.273063	2664	1394	12790	15454	4058
HG00733	3SVTYPE	COMBINED	30x	0.691294	0.239153	0.355367	5352	2390	17027	22379	7742
HG00733	DEL	COMBINED	30x	0.74329	0.340855	0.46738	2991	1033	5784	8775	4024
HG00864	3SVTYPE	COMBINED	30x	0.693088	0.229002	0.344258	5194	2300	17487	22681	7494
HG00513	DEL	COMBINED	30x	0.7303	0.384043	0.503376	3355	1239	5381	8736	4594
HG02011	3SVTYPE	COMBINED	30x	0.705917	0.233039	0.350402	6073	2530	19987	26060	8603
HG03009	DEL	COMBINED	30x	0.752666	0.330582	0.459392	2964	974	6002	8966	3938
HG03371	3SVTYPE	COMBINED	30x	0.70654	0.222103	0.337966	5812	2414	20356	26168	8226
HG01596	INS	COMBINED	30x	0.616397	0.163171	0.258035	2248	1399	11529	13777	3647
HG02492	3SVTYPE	COMBINED	30x	0.691987	0.240469	0.35691	5475	2437	17293	22768	7912
NA18534	3SVTYPE	COMBINED	30x	0.688002	0.226101	0.340351	5052	2291	17292	22344	7343
NA18939	INS	COMBINED	30x	0.634734	0.157308	0.25213	2160	1243	11571	13731	3403
HG01114	3SVTYPE	COMBINED	30x	0.690778	0.232961	0.34842	5281	2364	17388	22669	7645
NA19240	DEL	COMBINED	30x	0.764679	0.321696	0.452872	3308	1018	6975	10283	4326
HG00512	INS	COMBINED	30x	0.638971	0.178323	0.27883	2384	1347	10985	13369	3731
HG01596	DEL	COMBINED	30x	0.735949	0.335604	0.46099	2907	1043	5755	8662	3950
NA19650	3SVTYPE	COMBINED	30x	0.690826	0.23087	0.346082	5271	2359	17560	22831	7630
HG03683	DEL	COMBINED	30x	0.742829	0.336405	0.46309	3030	1049	5977	9007	4079
HG03125	INS	COMBINED	30x	0.658085	0.170399	0.270704	2633	1368	12819	15452	4001
HG00514	DEL	COMBINED	30x	0.75155	0.352893	0.480273	3031	1002	5558	8589	4033
NA18939	3SVTYPE	COMBINED	30x	0.695233	0.224606	0.339524	5046	2212	17420	22466	7258
HG00733	INS	COMBINED	30x	0.635019	0.173552	0.272601	2361	1357	11243	13604	3718
HG02587	3SVTYPE	COMBINED	30x	0.699559	0.222012	0.337056	5870	2521	20570	26440	8391
HG00732	3SVTYPE	COMBINED	30x	0.697157	0.23132	0.347379	5198	2258	17273	22471	7456
HG00513	3SVTYPE	COMBINED	30x	0.679708	0.277803	0.394408	6150	2898	15988	22138	9048
NA18534	INS	COMBINED	30x	0.629425	0.15972	0.254787	2169	1277	11411	13580	3446
NA12878	3SVTYPE	COMBINED	30x	0.682394	0.232468	0.346795	5062	2356	16713	21775	7418
HG00731	INS	COMBINED	30x	0.637706	0.167088	0.264796	2246	1276	11196	13442	3522
HG02587	INS	COMBINED	30x	0.635775	0.16006	0.255737	2552	1462	13392	15944	4014
NA20509	DEL	COMBINED	30x	0.731217	0.336529	0.460925	2949	1084	5814	8763	4033
HG02011	DEL	COMBINED	30x	0.76102	0.32611	0.456571	3401	1068	7028	10429	4469
NA12878	INS	COMBINED	30x	0.629429	0.16649	0.263328	2203	1297	11029	13232	3500
HG03486	3SVTYPE	COMBINED	30x	0.704063	0.225741	0.341869	5874	2469	20147	26021	8343
HG01505	3SVTYPE	COMBINED	30x	0.695732	0.219549	0.333771	4955	2167	17614	22569	7122
NA18534	DEL	COMBINED	30x	0.7398	0.328959	0.455414	2883	1014	5881	8764	3897
HG03065	DEL	COMBINED	30x	0.766012	0.311443	0.442838	3277	1001	7245	10522	4278
HG03732	3SVTYPE	COMBINED	30x	0.690597	0.231423	0.346674	5310	2379	17635	22945	7689
HG00513	INS	COMBINED	30x	0.627526	0.208551	0.31306	2795	1659	10607	13402	4454
NA20509	INS	COMBINED	30x	0.629152	0.16736	0.26439	2292	1351	11403	13695	3643
HG00171	3SVTYPE	COMBINED	30x	0.684379	0.226784	0.340677	5126	2364	17477	22603	7490
HG00096	DEL	COMBINED	30x	0.735264	0.327376	0.453037	2894	1042	5946	8840	3936
NA19238	3SVTYPE	COMBINED	30x	0.702715	0.246286	0.364739	6316	2672	19329	25645	8988
HG00864	DEL	COMBINED	30x	0.748428	0.332365	0.460313	2975	1000	5976	8951	3975
HG03683	INS	COMBINED	30x	0.639183	0.174054	0.273604	2411	1361	11441	13852	3772
NA12878	DEL	COMBINED	30x	0.729709	0.33466	0.458872	2859	1059	5684	8543	3918
HG03732	DEL	COMBINED	30x	0.741927	0.327469	0.454384	2941	1023	6040	8981	3964
NA19983	INS	COMBINED	30x	0.652723	0.158652	0.25526	2481	1320	13157	15638	3801
HG00512	DEL	COMBINED	30x	0.751176	0.355477	0.482583	3034	1005	5501	8535	4039
HG02492	DEL	COMBINED	30x	0.748534	0.341853	0.469353	3063	1029	5897	8960	4092
HG03732	INS	COMBINED	30x	0.635973	0.169651	0.26785	2369	1356	11595	13964	3725
HG00732	DEL	COMBINED	30x	0.75019	0.338544	0.466546	2967	988	5797	8764	3955
HG03486	DEL	COMBINED	30x	0.752952	0.322027	0.451118	3380	1109	7116	10496	4489
HG00096	INS	COMBINED	30x	0.62736	0.167116	0.263927	2293	1362	11428	13721	3655
NA20847	INS	COMBINED	30x	0.637343	0.156958	0.251885	2188	1245	11752	13940	3433
HG00864	INS	COMBINED	30x	0.630577	0.161617	0.25729	2219	1300	11511	13730	3519
HG00171	DEL	COMBINED	30x	0.732419	0.330223	0.455208	2937	1073	5957	8894	4010
HG00096	3SVTYPE	COMBINED	30x	0.683309	0.22991	0.344057	5187	2404	17374	22561	7591
HG03371	INS	COMBINED	30x	0.650879	0.161905	0.259308	2556	1371	13231	15787	3927
NA20847	DEL	COMBINED	30x	0.750514	0.32735	0.455866	2918	970	5996	8914	3888
HG02011	INS	COMBINED	30x	0.646347	0.170942	0.270377	2672	1462	12959	15631	4134
HG01114	INS	COMBINED	30x	0.631762	0.171689	0.270001	2359	1375	11381	13740	3734
HG00514	3SVTYPE	COMBINED	30x	0.700013	0.243929	0.361788	5374	2303	16657	22031	7677
HG03683	3SVTYPE	COMBINED	30x	0.693033	0.238024	0.354347	5441	2410	17418	22859	7851
HG00731	3SVTYPE	COMBINED	30x	0.694016	0.23224	0.348021	5126	2260	16946	22072	7386
HG03065	3SVTYPE	COMBINED	30x	0.705709	0.219337	0.33466	5760	2402	20501	26261	8162
HG03486	INS	COMBINED	30x	0.64712	0.160644	0.257392	2494	1360	13031	15525	3854
NA18939	DEL	COMBINED	30x	0.748638	0.330395	0.458459	2886	969	5849	8735	3855
HG03125	DEL	COMBINED	30x	0.756868	0.321846	0.451639	3306	1062	6966	10272	4368
NA19238	INS	COMBINED	30x	0.654839	0.184079	0.287375	2842	1498	12597	15439	4340
NA19239	INS	COMBINED	30x	0.658906	0.159075	0.256278	2434	1260	12867	15301	3694
HG00512	3SVTYPE	COMBINED	30x	0.697297	0.247352	0.365168	5418	2352	16486	21904	7770
HG03371	DEL	COMBINED	30x	0.757385	0.31365	0.443597	3256	1043	7125	10381	4299
HG01505	INS	COMBINED	30x	0.635386	0.158386	0.253565	2187	1255	11621	13808	3442
HG02818	3SVTYPE	COMBINED	30x	0.714063	0.232862	0.351196	5941	2379	19572	25513	8320
HG03009	3SVTYPE	COMBINED	30x	0.700523	0.227643	0.343622	5221	2232	17714	22935	7453
NA19238	DEL	COMBINED	30x	0.747418	0.340388	0.467753	3474	1174	6732	10206	4648
HG00514	INS	COMBINED	30x	0.642975	0.174304	0.27426	2343	1301	11099	13442	3644
HG01596	3SVTYPE	COMBINED	30x	0.678557	0.229734	0.343255	5155	2442	17284	22439	7597
NA12329	INS	COMBINED	30x	0.633542	0.161115	0.256899	2225	1287	11585	13810	3512
NA12329	3SVTYPE	COMBINED	30x	0.689393	0.228366	0.343083	5167	2328	17459	22626	7495
NA19239	DEL	DELLY	30x	0.346695	0.31127	0.328029	3226	6079	7138	10364	9305
NA19983	3SVTYPE	DELLY	30x	0.297323	0.130998	0.181867	3377	7981	22402	25779	11358
HG03065	INS	DELLY	30x	0.109479	0.01563	0.0273546	246	2001	15493	15739	2247
HG01114	DEL	DELLY	30x	0.334321	0.303393	0.318107	2709	5394	6220	8929	8103
NA19239	3SVTYPE	DELLY	30x	0.300166	0.133645	0.184946	3430	7997	22235	25665	11427
HG02818	INS	DELLY	30x	0.0991266	0.0149205	0.0259369	227	2063	14987	15214	2290
NA12329	DEL	DELLY	30x	0.339943	0.309211	0.323849	2726	5293	6090	8816	8019
NA20847	3SVTYPE	DELLY	30x	0.286852	0.126105	0.175192	2882	7165	19972	22854	10047
NA19983	DEL	DELLY	30x	0.342071	0.311409	0.326021	3158	6074	6983	10141	9232
NA20509	3SVTYPE	DELLY	30x	0.286425	0.12815	0.177075	2878	7170	19580	22458	10048
HG02818	DEL	DELLY	30x	0.334294	0.315468	0.324608	3249	6470	7050	10299	9719
HG02492	INS	DELLY	30x	0.100801	0.0154983	0.0268659	214	1909	13594	13808	2123
HG01505	DEL	DELLY	30x	0.340794	0.300651	0.319466	2634	5095	6127	8761	7729
NA19650	INS	DELLY	30x	0.0910448	0.013193	0.0230464	183	1827	13688	13871	2010
HG00732	INS	DELLY	30x	0.100364	0.0140804	0.0246961	193	1730	13514	13707	1923
HG03125	3SVTYPE	DELLY	30x	0.2881	0.134777	0.183643	3467	8567	22257	25724	12034
HG02587	DEL	DELLY	30x	0.33467	0.310213	0.321978	3256	6473	7240	10496	9729
HG00731	DEL	DELLY	30x	0.339232	0.315411	0.326888	2722	5302	5908	8630	8024
HG00171	INS	DELLY	30x	0.0958084	0.0140054	0.0244384	192	1812	13517	13709	2004
HG03009	INS	DELLY	30x	0.0975232	0.01353	0.0237631	189	1749	13780	13969	1938
NA19650	DEL	DELLY	30x	0.339632	0.30692	0.322448	2750	5347	6210	8960	8097
NA19240	3SVTYPE	DELLY	30x	0.288893	0.133193	0.182326	3428	8438	22309	25737	11866
NA19240	INS	DELLY	30x	0.100357	0.0145593	0.0254295	225	2017	15229	15454	2242
HG00733	3SVTYPE	DELLY	30x	0.286217	0.130926	0.179666	2930	7307	19449	22379	10237
HG00733	DEL	DELLY	30x	0.333496	0.311111	0.321915	2730	5456	6045	8775	8186
HG00864	3SVTYPE	DELLY	30x	0.291855	0.128125	0.178075	2906	7051	19775	22681	9957
HG00513	DEL	DELLY	30x	0.306498	0.327724	0.316756	2863	6478	5873	8736	9341
HG02011	3SVTYPE	DELLY	30x	0.294714	0.133922	0.184159	3490	8352	22570	26060	11842
HG03009	DEL	DELLY	30x	0.346077	0.309949	0.327018	2779	5251	6187	8966	8030
HG03371	3SVTYPE	DELLY	30x	0.296526	0.133407	0.184023	3491	8282	22677	26168	11773
HG01596	INS	DELLY	30x	0.0941683	0.0142992	0.0248283	197	1895	13580	13777	2092
HG02492	3SVTYPE	DELLY	30x	0.287663	0.132423	0.181359	3015	7466	19753	22768	10481
NA18534	3SVTYPE	DELLY	30x	0.290388	0.128715	0.178368	2876	7028	19468	22344	9904
NA18939	INS	DELLY	30x	0.0822753	0.0117981	0.0206369	162	1807	13569	13731	1969
HG01114	3SVTYPE	DELLY	30x	0.288333	0.127663	0.176971	2894	7143	19775	22669	10037
NA19240	DEL	DELLY	30x	0.33271	0.311388	0.321696	3202	6422	7081	10283	9624
HG00512	INS	DELLY	30x	0.0920926	0.0142868	0.0247361	191	1883	13178	13369	2074
HG01596	DEL	DELLY	30x	0.328779	0.311129	0.319711	2695	5502	5967	8662	8197
NA19650	3SVTYPE	DELLY	30x	0.290195	0.128466	0.178092	2933	7174	19898	22831	10107
HG03683	DEL	DELLY	30x	0.329335	0.307872	0.318242	2773	5647	6234	9007	8420
HG03125	INS	DELLY	30x	0.0961706	0.0143024	0.0249014	221	2077	15231	15452	2298
HG00514	DEL	DELLY	30x	0.326848	0.310979	0.318716	2671	5501	5918	8589	8172
NA18939	3SVTYPE	DELLY	30x	0.288619	0.126992	0.176378	2853	7032	19613	22466	9885
HG00733	INS	DELLY	30x	0.098001	0.0147751	0.0256787	201	1850	13403	13604	2051
HG02587	3SVTYPE	DELLY	30x	0.291649	0.132224	0.181955	3496	8491	22944	26440	11987
HG00732	3SVTYPE	DELLY	30x	0.293176	0.129634	0.179776	2913	7023	19558	22471	9936
HG00513	3SVTYPE	DELLY	30x	0.257877	0.140121	0.181579	3102	8927	19036	22138	12029
NA18534	INS	DELLY	30x	0.0884596	0.012813	0.0223837	174	1793	13406	13580	1967
NA12878	3SVTYPE	DELLY	30x	0.281919	0.128175	0.176227	2791	7109	18984	21775	9900
HG00731	INS	DELLY	30x	0.0980789	0.0144324	0.0251621	194	1784	13248	13442	1978
HG02587	INS	DELLY	30x	0.106289	0.0150527	0.0263707	240	2018	15704	15944	2258
NA20509	DEL	DELLY	30x	0.334659	0.307315	0.320405	2693	5354	6070	8763	8047
HG02011	DEL	DELLY	30x	0.341248	0.315562	0.327903	3291	6353	7138	10429	9644
NA12878	INS	DELLY	30x	0.0952629	0.0138301	0.0241536	183	1738	13049	13232	1921
HG03486	3SVTYPE	DELLY	30x	0.293933	0.136467	0.186394	3551	8530	22470	26021	12081
HG01505	3SVTYPE	DELLY	30x	0.290376	0.123798	0.173589	2794	6828	19775	22569	9622
NA18534	DEL	DELLY	30x	0.340305	0.308193	0.323454	2701	5236	6063	8764	7937
HG03065	DEL	DELLY	30x	0.338856	0.30517	0.321132	3211	6265	7311	10522	9476
HG03732	3SVTYPE	DELLY	30x	0.291108	0.128699	0.178488	2953	7191	19992	22945	10144
HG00513	INS	DELLY	30x	0.0892857	0.0179078	0.0298322	240	2448	13162	13402	2688
NA20509	INS	DELLY	30x	0.0924538	0.0135086	0.0235729	185	1816	13510	13695	2001
HG00171	3SVTYPE	DELLY	30x	0.287709	0.127594	0.176786	2884	7140	19719	22603	10024
HG00096	DEL	DELLY	30x	0.338492	0.306787	0.321861	2712	5300	6128	8840	8012
NA19238	3SVTYPE	DELLY	30x	0.275124	0.136752	0.182694	3507	9240	22138	25645	12747
HG00864	DEL	DELLY	30x	0.339802	0.303206	0.320463	2714	5273	6237	8951	7987
HG03683	INS	DELLY	30x	0.0976766	0.0148715	0.0258129	206	1903	13646	13852	2109
NA12878	DEL	DELLY	30x	0.326858	0.305279	0.3157	2608	5371	5935	8543	7979
HG03732	DEL	DELLY	30x	0.33807	0.307315	0.32196	2760	5404	6221	8981	8164
NA19983	INS	DELLY	30x	0.10301	0.0140043	0.0246566	219	1907	15419	15638	2126
HG00512	DEL	DELLY	30x	0.332144	0.316344	0.324052	2700	5429	5835	8535	8129
HG02492	DEL	DELLY	30x	0.335128	0.312612	0.323478	2801	5557	6159	8960	8358
HG03732	INS	DELLY	30x	0.0974747	0.0138213	0.0242097	193	1787	13771	13964	1980
HG00732	DEL	DELLY	30x	0.339448	0.310361	0.324253	2720	5293	6044	8764	8013
HG03486	DEL	DELLY	30x	0.337719	0.317931	0.327526	3337	6544	7159	10496	9881
HG00096	INS	DELLY	30x	0.0938558	0.0141389	0.0245756	194	1873	13527	13721	2067
NA20847	INS	DELLY	30x	0.0987103	0.0142755	0.0249436	199	1817	13741	13940	2016
HG00864	INS	DELLY	30x	0.0974619	0.013984	0.0244586	192	1778	13538	13730	1970
HG00171	DEL	DELLY	30x	0.335661	0.302676	0.318316	2692	5328	6202	8894	8020
HG00096	3SVTYPE	DELLY	30x	0.288322	0.128806	0.178064	2906	7173	19655	22561	10079
HG03371	INS	DELLY	30x	0.102609	0.0146956	0.0257092	232	2029	15555	15787	2261
NA20847	DEL	DELLY	30x	0.33408	0.300987	0.316672	2683	5348	6231	8914	8031
HG02011	INS	DELLY	30x	0.0896269	0.0126032	0.0220988	197	2001	15434	15631	2198
HG01114	INS	DELLY	30x	0.0956567	0.0134643	0.023606	185	1749	13555	13740	1934
HG00514	3SVTYPE	DELLY	30x	0.281293	0.129953	0.177776	2863	7315	19168	22031	10178
HG03683	3SVTYPE	DELLY	30x	0.282838	0.130277	0.178387	2978	7551	19881	22859	10529
HG00731	3SVTYPE	DELLY	30x	0.291542	0.132113	0.18183	2916	7086	19156	22072	10002
HG03065	3SVTYPE	DELLY	30x	0.29489	0.13164	0.182024	3457	8266	22804	26261	11723
HG03486	INS	DELLY	30x	0.0972727	0.0137842	0.0241467	214	1986	15311	15525	2200
NA18939	DEL	DELLY	30x	0.339944	0.308071	0.323224	2691	5225	6044	8735	7916
HG03125	DEL	DELLY	30x	0.333299	0.315907	0.32437	3245	6491	7027	10272	9736
NA19238	INS	DELLY	30x	0.105429	0.0173586	0.0298092	268	2274	15171	15439	2542
NA19239	INS	DELLY	30x	0.0956645	0.0132671	0.0233025	203	1919	15098	15301	2122
HG00512	3SVTYPE	DELLY	30x	0.283348	0.131985	0.180085	2891	7312	19013	21904	10203
HG03371	DEL	DELLY	30x	0.34283	0.314132	0.327854	3261	6251	7120	10381	9512
HG01505	INS	DELLY	30x	0.0850502	0.0116599	0.0205082	161	1732	13647	13808	1893
HG02818	3SVTYPE	DELLY	30x	0.289616	0.136323	0.185385	3478	8531	22035	25513	12009
HG03009	3SVTYPE	DELLY	30x	0.297652	0.129366	0.180348	2967	7001	19968	22935	9968
NA19238	DEL	DELLY	30x	0.317393	0.317362	0.317378	3239	6966	6967	10206	10205
HG00514	INS	DELLY	30x	0.0957129	0.0142836	0.0248576	192	1814	13250	13442	2006
HG01596	3SVTYPE	DELLY	30x	0.281077	0.128883	0.176729	2892	7397	19547	22439	10289
NA12329	INS	DELLY	30x	0.0937012	0.013034	0.0228847	180	1741	13630	13810	1921
NA12329	3SVTYPE	DELLY	30x	0.292254	0.128392	0.178407	2905	7035	19721	22626	9940
NA19239	DEL	COMBINED	15x	0.907163	0.15274	0.261458	1583	162	8781	10364	1745
NA19983	3SVTYPE	COMBINED	15x	0.833952	0.10462	0.185917	2697	537	23082	25779	3234
HG03065	INS	COMBINED	15x	0.720747	0.0637906	0.117208	1004	389	14735	15739	1393
HG01114	DEL	COMBINED	15x	0.884657	0.182103	0.302034	1626	212	7303	8929	1838
NA19239	3SVTYPE	COMBINED	15x	0.841291	0.0995519	0.178036	2555	482	23110	25665	3037
HG02818	INS	COMBINED	15x	0.730285	0.0724333	0.131795	1102	407	14112	15214	1509
NA12329	DEL	COMBINED	15x	0.893447	0.190222	0.313663	1677	200	7139	8816	1877
NA20847	3SVTYPE	COMBINED	15x	0.821441	0.103264	0.183465	2360	513	20494	22854	2873
NA19983	DEL	COMBINED	15x	0.898341	0.165566	0.2796	1679	190	8462	10141	1869
NA20509	3SVTYPE	COMBINED	15x	0.813008	0.120224	0.209473	2700	621	19758	22458	3321
HG02818	DEL	COMBINED	15x	0.900448	0.175648	0.293955	1809	200	8490	10299	2009
HG02492	INS	COMBINED	15x	0.709831	0.0758256	0.137015	1047	428	12761	13808	1475
HG01505	DEL	COMBINED	15x	0.881773	0.14302	0.246121	1253	168	7508	8761	1421
NA19650	INS	COMBINED	15x	0.722019	0.0711556	0.129545	987	380	12884	13871	1367
HG00732	INS	COMBINED	15x	0.745683	0.0693077	0.126827	950	324	12757	13707	1274
HG03125	3SVTYPE	COMBINED	15x	0.832906	0.113552	0.199856	2921	586	22803	25724	3507
HG02587	DEL	COMBINED	15x	0.888668	0.170351	0.285897	1788	224	8708	10496	2012
HG00731	DEL	COMBINED	15x	0.892727	0.170684	0.286576	1473	177	7157	8630	1650
HG00171	INS	COMBINED	15x	0.73824	0.0709753	0.1295	973	345	12736	13709	1318
HG03009	INS	COMBINED	15x	0.71821	0.0655022	0.120055	915	359	13054	13969	1274
NA19650	DEL	COMBINED	15x	0.895876	0.193973	0.318899	1738	202	7222	8960	1940
NA19240	3SVTYPE	COMBINED	15x	0.830266	0.110425	0.194925	2842	581	22895	25737	3423
NA19240	INS	COMBINED	15x	0.737154	0.0724084	0.131864	1119	399	14335	15454	1518
HG00733	3SVTYPE	COMBINED	15x	0.823383	0.118325	0.206915	2648	568	19731	22379	3216
HG00733	DEL	COMBINED	15x	0.893341	0.188034	0.310676	1650	197	7125	8775	1847
HG00864	3SVTYPE	COMBINED	15x	0.833818	0.113708	0.200124	2579	514	20102	22681	3093
HG00513	DEL	COMBINED	15x	0.880663	0.273695	0.417605	2391	324	6345	8736	2715
HG02011	3SVTYPE	COMBINED	15x	0.832966	0.116155	0.20388	3027	607	23033	26060	3634
HG03009	DEL	COMBINED	15x	0.877563	0.167076	0.280708	1498	209	7468	8966	1707
HG03371	3SVTYPE	COMBINED	15x	0.825606	0.105472	0.187049	2760	583	23408	26168	3343
HG01596	INS	COMBINED	15x	0.699784	0.0705524	0.128181	972	417	12805	13777	1389
HG02492	3SVTYPE	COMBINED	15x	0.809636	0.1203	0.209476	2739	644	20029	22768	3383
NA18534	3SVTYPE	COMBINED	15x	0.812137	0.100027	0.178116	2235	517	20109	22344	2752
NA18939	INS	COMBINED	15x	0.741001	0.0614668	0.113517	844	295	12887	13731	1139
HG01114	3SVTYPE	COMBINED	15x	0.822021	0.115929	0.203201	2628	569	20041	22669	3197
NA19240	DEL	COMBINED	15x	0.904462	0.167558	0.282737	1723	182	8560	10283	1905
HG00512	INS	COMBINED	15x	0.736011	0.0767447	0.138996	1026	368	12343	13369	1394
HG01596	DEL	COMBINED	15x	0.881133	0.201108	0.327474	1742	235	6920	8662	1977
NA19650	3SVTYPE	COMBINED	15x	0.82401	0.119355	0.208509	2725	582	20106	22831	3307
HG03683	DEL	COMBINED	15x	0.8848	0.18419	0.304907	1659	216	7348	9007	1875
HG03125	INS	COMBINED	15x	0.746516	0.0728061	0.132673	1125	382	14327	15452	1507
HG00514	DEL	COMBINED	15x	0.901001	0.199208	0.326278	1711	188	6878	8589	1899
NA18939	3SVTYPE	COMBINED	15x	0.823951	0.102288	0.181984	2298	491	20168	22466	2789
HG00733	INS	COMBINED	15x	0.728999	0.0733608	0.133307	998	371	12606	13604	1369
HG02587	3SVTYPE	COMBINED	15x	0.823529	0.109607	0.193464	2898	621	23542	26440	3519
HG00732	3SVTYPE	COMBINED	15x	0.833167	0.111121	0.196089	2497	500	19974	22471	2997
HG00513	3SVTYPE	COMBINED	15x	0.787832	0.184841	0.299429	4092	1102	18046	22138	5194
NA18534	INS	COMBINED	15x	0.691556	0.0572901	0.105814	778	347	12802	13580	1125
NA12878	3SVTYPE	COMBINED	15x	0.822092	0.115867	0.203107	2523	546	19252	21775	3069
HG00731	INS	COMBINED	15x	0.717122	0.0644993	0.118354	867	342	12575	13442	1209
HG02587	INS	COMBINED	15x	0.736563	0.0696187	0.127213	1110	397	14834	15944	1507
NA20509	DEL	COMBINED	15x	0.883144	0.19491	0.319342	1708	226	7055	8763	1934
HG02011	DEL	COMBINED	15x	0.90861	0.18113	0.302047	1889	190	8540	10429	2079
NA12878	INS	COMBINED	15x	0.731884	0.0686971	0.125605	909	333	12323	13232	1242
HG03486	3SVTYPE	COMBINED	15x	0.832712	0.111525	0.196706	2902	583	23119	26021	3485
HG01505	3SVTYPE	COMBINED	15x	0.814291	0.091896	0.165154	2074	473	20495	22569	2547
NA18534	DEL	COMBINED	15x	0.895513	0.166248	0.280435	1457	170	7307	8764	1627
HG03065	DEL	COMBINED	15x	0.905901	0.161946	0.274772	1704	177	8818	10522	1881
HG03732	3SVTYPE	COMBINED	15x	0.823734	0.113445	0.199425	2603	557	20342	22945	3160
HG00513	INS	COMBINED	15x	0.686164	0.126921	0.214218	1701	778	11701	13402	2479
NA20509	INS	COMBINED	15x	0.715213	0.0724352	0.131548	992	395	12703	13695	1387
HG00171	3SVTYPE	COMBINED	15x	0.827374	0.118745	0.207684	2684	560	19919	22603	3244
HG00096	DEL	COMBINED	15x	0.897697	0.189593	0.313066	1676	191	7164	8840	1867
NA19238	3SVTYPE	COMBINED	15x	0.82062	0.137181	0.235066	3518	769	22127	25645	4287
HG00864	DEL	COMBINED	15x	0.889655	0.187353	0.309524	1677	208	7274	8951	1885
HG03683	INS	COMBINED	15x	0.722724	0.0750794	0.136028	1040	399	12812	13852	1439
NA12878	DEL	COMBINED	15x	0.883415	0.188927	0.311283	1614	213	6929	8543	1827
HG03732	DEL	COMBINED	15x	0.888022	0.177486	0.295843	1594	201	7387	8981	1795
NA19983	INS	COMBINED	15x	0.745788	0.0650978	0.119744	1018	347	14620	15638	1365
HG00512	DEL	COMBINED	15x	0.895325	0.206444	0.335523	1762	206	6773	8535	1968
HG02492	DEL	COMBINED	15x	0.886792	0.188839	0.311373	1692	216	7268	8960	1908
HG03732	INS	COMBINED	15x	0.739194	0.0722572	0.131646	1009	356	12955	13964	1365
HG00732	DEL	COMBINED	15x	0.897853	0.176518	0.295032	1547	176	7217	8764	1723
HG03486	DEL	COMBINED	15x	0.900393	0.174829	0.292804	1835	203	8661	10496	2038
HG00096	INS	COMBINED	15x	0.723312	0.0725895	0.131938	996	381	12725	13721	1377
NA20847	INS	COMBINED	15x	0.735738	0.0629125	0.115913	877	315	13063	13940	1192
HG00864	INS	COMBINED	15x	0.746689	0.0656956	0.120766	902	306	12828	13730	1208
HG00171	DEL	COMBINED	15x	0.88837	0.192377	0.316266	1711	215	7183	8894	1926
HG00096	3SVTYPE	COMBINED	15x	0.823674	0.118434	0.207092	2672	572	19889	22561	3244
HG03371	INS	COMBINED	15x	0.734495	0.0667638	0.122402	1054	381	14733	15787	1435
NA20847	DEL	COMBINED	15x	0.882213	0.166368	0.279943	1483	198	7431	8914	1681
HG02011	INS	COMBINED	15x	0.73119	0.0727401	0.132317	1137	418	14494	15631	1555
HG01114	INS	COMBINED	15x	0.737307	0.0729258	0.132724	1002	357	12738	13740	1359
HG00514	3SVTYPE	COMBINED	15x	0.839297	0.123508	0.215329	2721	521	19310	22031	3242
HG03683	3SVTYPE	COMBINED	15x	0.814424	0.118072	0.206243	2699	615	20160	22859	3314
HG00731	3SVTYPE	COMBINED	15x	0.818468	0.106017	0.187718	2340	519	19732	22072	2859
HG03065	3SVTYPE	COMBINED	15x	0.827123	0.103119	0.183376	2708	566	23553	26261	3274
HG03486	INS	COMBINED	15x	0.737388	0.0687279	0.125737	1067	380	14458	15525	1447
NA18939	DEL	COMBINED	15x	0.881212	0.166457	0.280019	1454	196	7281	8735	1650
HG03125	DEL	COMBINED	15x	0.8975	0.174747	0.292536	1795	205	8477	10272	2000
NA19238	INS	COMBINED	15x	0.735294	0.0922987	0.16401	1425	513	14014	15439	1938
NA19239	INS	COMBINED	15x	0.752322	0.0635253	0.117158	972	320	14329	15301	1292
HG00512	3SVTYPE	COMBINED	15x	0.829268	0.127283	0.220692	2788	574	19116	21904	3362
HG03371	DEL	COMBINED	15x	0.89413	0.164339	0.277647	1706	202	8675	10381	1908
HG01505	INS	COMBINED	15x	0.72913	0.0594583	0.10995	821	305	12987	13808	1126
HG02818	3SVTYPE	COMBINED	15x	0.827743	0.114138	0.200613	2912	606	22601	25513	3518
HG03009	3SVTYPE	COMBINED	15x	0.80946	0.10521	0.186217	2413	568	20522	22935	2981
NA19238	DEL	COMBINED	15x	0.891017	0.205075	0.333413	2093	256	8113	10206	2349
HG00514	INS	COMBINED	15x	0.752048	0.0751376	0.136625	1010	333	12432	13442	1343
HG01596	3SVTYPE	COMBINED	15x	0.806298	0.12095	0.210347	2714	652	19725	22439	3366
NA12329	INS	COMBINED	15x	0.716835	0.066908	0.122392	924	365	12886	13810	1289
NA12329	3SVTYPE	COMBINED	15x	0.821541	0.114956	0.20169	2601	565	20025	22626	3166
NA19239	DEL	MANTA	30x	0.807283	0.380741	0.51744	3946	942	6418	10364	4888
NA19983	3SVTYPE	MANTA	30x	0.72912	0.250592	0.37299	6460	2400	19319	25779	8860
HG03065	INS	MANTA	30x	0.636453	0.164178	0.261023	2584	1476	13155	15739	4060
HG01114	DEL	MANTA	30x	0.785329	0.390861	0.521947	3490	954	5439	8929	4444
NA19239	3SVTYPE	MANTA	30x	0.739863	0.251666	0.375578	6459	2271	19206	25665	8730
HG02818	INS	MANTA	30x	0.646945	0.175365	0.275933	2668	1456	12546	15214	4124
NA12329	DEL	MANTA	30x	0.787467	0.400522	0.530977	3531	953	5285	8816	4484
NA20847	3SVTYPE	MANTA	30x	0.721555	0.252516	0.374109	5771	2227	17083	22854	7998
NA19983	DEL	MANTA	30x	0.794523	0.386254	0.519806	3917	1013	6224	10141	4930
NA20509	3SVTYPE	MANTA	30x	0.708669	0.262445	0.383038	5894	2423	16564	22458	8317
HG02818	DEL	MANTA	30x	0.810631	0.389455	0.526136	4011	937	6288	10299	4948
HG02492	INS	MANTA	30x	0.622864	0.179534	0.278727	2479	1501	11329	13808	3980
HG01505	DEL	MANTA	30x	0.802298	0.382605	0.518124	3352	826	5409	8761	4178
NA19650	INS	MANTA	30x	0.633989	0.169707	0.267743	2354	1359	11517	13871	3713
HG00732	INS	MANTA	30x	0.630393	0.16736	0.264499	2294	1345	11413	13707	3639
HG03125	3SVTYPE	MANTA	30x	0.734191	0.261779	0.385947	6734	2438	18990	25724	9172
HG02587	DEL	MANTA	30x	0.804648	0.382622	0.518629	4016	975	6480	10496	4991
HG00731	DEL	MANTA	30x	0.79533	0.402549	0.534544	3474	894	5156	8630	4368
HG00171	INS	MANTA	30x	0.625479	0.166533	0.263034	2283	1367	11426	13709	3650
HG03009	INS	MANTA	30x	0.636612	0.166798	0.264337	2330	1330	11639	13969	3660
NA19650	DEL	MANTA	30x	0.780237	0.397433	0.526619	3561	1003	5399	8960	4564
NA19240	3SVTYPE	MANTA	30x	0.735738	0.263084	0.387579	6771	2432	18966	25737	9203
NA19240	INS	MANTA	30x	0.64817	0.177624	0.278836	2745	1490	12709	15454	4235
HG00733	3SVTYPE	MANTA	30x	0.717373	0.268466	0.390713	6008	2367	16371	22379	8375
HG00733	DEL	MANTA	30x	0.793103	0.406268	0.537302	3565	930	5210	8775	4495
HG00864	3SVTYPE	MANTA	30x	0.718332	0.258278	0.379946	5858	2297	16823	22681	8155
HG00513	DEL	MANTA	30x	0.774548	0.451465	0.570437	3944	1148	4792	8736	5092
HG02011	3SVTYPE	MANTA	30x	0.732842	0.263047	0.387135	6855	2499	19205	26060	9354
HG03009	DEL	MANTA	30x	0.799463	0.398394	0.531785	3572	896	5394	8966	4468
HG03371	3SVTYPE	MANTA	30x	0.731139	0.252943	0.375855	6619	2434	19549	26168	9053
HG01596	INS	MANTA	30x	0.609519	0.168251	0.263709	2318	1485	11459	13777	3803
HG02492	3SVTYPE	MANTA	30x	0.714469	0.269369	0.391235	6133	2451	16635	22768	8584
NA18534	3SVTYPE	MANTA	30x	0.717671	0.254834	0.376115	5694	2240	16650	22344	7934
NA18939	INS	MANTA	30x	0.631609	0.162698	0.258744	2234	1303	11497	13731	3537
HG01114	3SVTYPE	MANTA	30x	0.711864	0.261238	0.382212	5922	2397	16747	22669	8319
NA19240	DEL	MANTA	30x	0.810386	0.39152	0.527965	4026	942	6257	10283	4968
HG00512	INS	MANTA	30x	0.633385	0.183634	0.28472	2455	1421	10914	13369	3876
HG01596	DEL	MANTA	30x	0.779405	0.405449	0.533414	3512	994	5150	8662	4506
NA19650	3SVTYPE	MANTA	30x	0.714631	0.259078	0.380288	5915	2362	16916	22831	8277
HG03683	DEL	MANTA	30x	0.790622	0.402465	0.533402	3625	960	5382	9007	4585
HG03125	INS	MANTA	30x	0.653394	0.176288	0.277662	2724	1445	12728	15452	4169
HG00514	DEL	MANTA	30x	0.792407	0.420421	0.549369	3611	946	4978	8589	4557
NA18939	3SVTYPE	MANTA	30x	0.722412	0.253806	0.375638	5702	2191	16764	22466	7893
HG00733	INS	MANTA	30x	0.629639	0.17958	0.279456	2443	1437	11161	13604	3880
HG02587	3SVTYPE	MANTA	30x	0.724292	0.251475	0.37333	6649	2531	19791	26440	9180
HG00732	3SVTYPE	MANTA	30x	0.719253	0.258689	0.380519	5813	2269	16658	22471	8082
HG00513	3SVTYPE	MANTA	30x	0.699684	0.310145	0.429783	6866	2947	15272	22138	9813
NA18534	INS	MANTA	30x	0.627776	0.164433	0.260606	2233	1324	11347	13580	3557
NA12878	3SVTYPE	MANTA	30x	0.706333	0.262227	0.382464	5710	2374	16065	21775	8084
HG00731	INS	MANTA	30x	0.633814	0.173189	0.272042	2328	1345	11114	13442	3673
HG02587	INS	MANTA	30x	0.628551	0.16514	0.261561	2633	1556	13311	15944	4189
NA20509	DEL	MANTA	30x	0.778957	0.402145	0.530443	3524	1000	5239	8763	4524
HG02011	DEL	MANTA	30x	0.809467	0.393518	0.529583	4104	966	6325	10429	5070
NA12878	INS	MANTA	30x	0.623738	0.172763	0.270581	2286	1379	10946	13232	3665
HG03486	3SVTYPE	MANTA	30x	0.730053	0.257753	0.380993	6707	2480	19314	26021	9187
HG01505	3SVTYPE	MANTA	30x	0.72433	0.247862	0.369338	5594	2129	16975	22569	7723
NA18534	DEL	MANTA	30x	0.790724	0.394911	0.526748	3461	916	5303	8764	4377
HG03065	DEL	MANTA	30x	0.80759	0.376164	0.513259	3958	943	6564	10522	4901
HG03732	3SVTYPE	MANTA	30x	0.714525	0.259839	0.381092	5962	2382	16983	22945	8344
HG00513	INS	MANTA	30x	0.618937	0.218027	0.322463	2922	1799	10480	13402	4721
NA20509	INS	MANTA	30x	0.624835	0.173056	0.271043	2370	1423	11325	13695	3793
HG00171	3SVTYPE	MANTA	30x	0.7068	0.256603	0.376513	5800	2406	16803	22603	8206
HG00096	DEL	MANTA	30x	0.777828	0.392873	0.522059	3473	992	5367	8840	4465
NA19238	3SVTYPE	MANTA	30x	0.723473	0.278105	0.401769	7132	2726	18513	25645	9858
HG00864	DEL	MANTA	30x	0.793425	0.399062	0.531034	3572	930	5379	8951	4502
HG03683	INS	MANTA	30x	0.633189	0.179324	0.279494	2484	1439	11368	13852	3923
NA12878	DEL	MANTA	30x	0.774836	0.400796	0.528314	3424	995	5119	8543	4419
HG03732	DEL	MANTA	30x	0.787547	0.392941	0.524291	3529	952	5452	8981	4481
NA19983	INS	MANTA	30x	0.646819	0.162553	0.259812	2542	1388	13096	15638	3930
HG00512	DEL	MANTA	30x	0.790576	0.424605	0.552481	3624	960	4911	8535	4584
HG02492	DEL	MANTA	30x	0.793658	0.407813	0.538779	3654	950	5306	8960	4604
HG03732	INS	MANTA	30x	0.629821	0.174234	0.272957	2433	1430	11531	13964	3863
HG00732	DEL	MANTA	30x	0.792032	0.401529	0.532899	3519	924	5245	8764	4443
HG03486	DEL	MANTA	30x	0.797913	0.393483	0.527055	4130	1046	6366	10496	5176
HG00096	INS	MANTA	30x	0.623885	0.173238	0.271177	2377	1433	11344	13721	3810
NA20847	INS	MANTA	30x	0.633473	0.162912	0.259173	2271	1314	11669	13940	3585
HG00864	INS	MANTA	30x	0.625787	0.166497	0.263016	2286	1367	11444	13730	3653
HG00171	DEL	MANTA	30x	0.771949	0.395435	0.522974	3517	1039	5377	8894	4556
HG00096	3SVTYPE	MANTA	30x	0.706949	0.259297	0.379427	5850	2425	16711	22561	8275
HG03371	INS	MANTA	30x	0.643241	0.166973	0.265124	2636	1462	13151	15787	4098
NA20847	DEL	MANTA	30x	0.793111	0.392641	0.525249	3500	913	5414	8914	4413
HG02011	INS	MANTA	30x	0.642157	0.175996	0.276274	2751	1533	12880	15631	4284
HG01114	INS	MANTA	30x	0.627613	0.177001	0.276128	2432	1443	11308	13740	3875
HG00514	3SVTYPE	MANTA	30x	0.719302	0.273342	0.396145	6022	2350	16009	22031	8372
HG03683	3SVTYPE	MANTA	30x	0.71803	0.267247	0.389518	6109	2399	16750	22859	8508
HG00731	3SVTYPE	MANTA	30x	0.721552	0.262867	0.385349	5802	2239	16270	22072	8041
HG03065	3SVTYPE	MANTA	30x	0.730052	0.249115	0.371472	6542	2419	19719	26261	8961
HG03486	INS	MANTA	30x	0.642483	0.16599	0.263821	2577	1434	12948	15525	4011
NA18939	DEL	MANTA	30x	0.796143	0.397023	0.52983	3468	888	5267	8735	4356
HG03125	DEL	MANTA	30x	0.801319	0.390284	0.52491	4009	994	6263	10272	5003
NA19238	INS	MANTA	30x	0.645714	0.190297	0.293962	2938	1612	12501	15439	4550
NA19239	INS	MANTA	30x	0.654086	0.164238	0.26255	2513	1329	12788	15301	3842
HG00512	3SVTYPE	MANTA	30x	0.718558	0.277529	0.400408	6079	2381	15825	21904	8460
HG03371	DEL	MANTA	30x	0.803835	0.383682	0.519431	3983	972	6398	10381	4955
HG01505	INS	MANTA	30x	0.63244	0.16237	0.258399	2242	1303	11566	13808	3545
HG02818	3SVTYPE	MANTA	30x	0.736221	0.261788	0.386237	6679	2393	18834	25513	9072
HG03009	3SVTYPE	MANTA	30x	0.726132	0.257336	0.380002	5902	2226	17033	22935	8128
NA19238	DEL	MANTA	30x	0.790128	0.410935	0.540673	4194	1114	6012	10206	5308
HG00514	INS	MANTA	30x	0.631979	0.179363	0.279423	2411	1404	11031	13442	3815
HG01596	3SVTYPE	MANTA	30x	0.701649	0.259815	0.379212	5830	2479	16609	22439	8309
NA12329	INS	MANTA	30x	0.630423	0.166256	0.263122	2296	1346	11514	13810	3642
NA12329	3SVTYPE	MANTA	30x	0.717081	0.257536	0.378967	5827	2299	16799	22626	8126
NA19239	DEL	DELLY	15x	0.418776	0.263412	0.323402	2730	3789	7634	10364	6519
NA19983	3SVTYPE	DELLY	15x	0.363706	0.110555	0.169567	2850	4986	22929	25779	7836
HG03065	INS	DELLY	15x	0.114498	0.00978461	0.0180286	154	1191	15585	15739	1345
HG01114	DEL	DELLY	15x	0.398567	0.261619	0.315889	2336	3525	6593	8929	5861
NA19239	3SVTYPE	DELLY	15x	0.367575	0.111397	0.170977	2859	4919	22806	25665	7778
HG02818	INS	DELLY	15x	0.108209	0.0095307	0.0175184	145	1195	15069	15214	1340
NA12329	DEL	DELLY	15x	0.406855	0.269283	0.324073	2374	3461	6442	8816	5835
NA20847	3SVTYPE	DELLY	15x	0.352667	0.10589	0.162875	2420	4442	20434	22854	6862
NA19983	DEL	DELLY	15x	0.412432	0.268908	0.325554	2727	3885	7414	10141	6612
NA20509	3SVTYPE	DELLY	15x	0.346629	0.109894	0.166881	2468	4652	19990	22458	7120
HG02818	DEL	DELLY	15x	0.400591	0.27624	0.326993	2845	4257	7454	10299	7102
HG02492	INS	DELLY	15x	0.11251	0.00970452	0.0178679	134	1057	13674	13808	1191
HG01505	DEL	DELLY	15x	0.411077	0.256706	0.316048	2249	3222	6512	8761	5471
NA19650	INS	DELLY	15x	0.091061	0.00785812	0.0144677	109	1088	13762	13871	1197
HG00732	INS	DELLY	15x	0.0952381	0.00787919	0.0145543	108	1026	13599	13707	1134
HG03125	3SVTYPE	DELLY	15x	0.346081	0.114329	0.171878	2941	5557	22783	25724	8498
HG02587	DEL	DELLY	15x	0.397511	0.270865	0.322189	2843	4309	7653	10496	7152
HG00731	DEL	DELLY	15x	0.408883	0.269873	0.325143	2329	3367	6301	8630	5696
HG00171	INS	DELLY	15x	0.0954733	0.0084616	0.0155454	116	1099	13593	13709	1215
HG03009	INS	DELLY	15x	0.0997398	0.00823251	0.0152096	115	1038	13854	13969	1153
NA19650	DEL	DELLY	15x	0.400299	0.268862	0.321672	2409	3609	6551	8960	6018
NA19240	3SVTYPE	DELLY	15x	0.349237	0.111202	0.16869	2862	5333	22875	25737	8195
NA19240	INS	DELLY	15x	0.0976354	0.00828264	0.0152699	128	1183	15326	15454	1311
HG00733	3SVTYPE	DELLY	15x	0.34652	0.112337	0.16967	2514	4741	19865	22379	7255
HG00733	DEL	DELLY	15x	0.395701	0.270655	0.321445	2375	3627	6400	8775	6002
HG00864	3SVTYPE	DELLY	15x	0.35364	0.110313	0.168168	2502	4573	20179	22681	7075
HG00513	DEL	DELLY	15x	0.341402	0.308379	0.324051	2694	5197	6042	8736	7891
HG02011	3SVTYPE	DELLY	15x	0.356636	0.113738	0.172471	2964	5347	23096	26060	8311
HG03009	DEL	DELLY	15x	0.414634	0.263551	0.322264	2363	3336	6603	8966	5699
HG03371	3SVTYPE	DELLY	15x	0.360462	0.11323	0.172328	2963	5257	23205	26168	8220
HG01596	INS	DELLY	15x	0.0933642	0.00878275	0.0160552	121	1175	13656	13777	1296
HG02492	3SVTYPE	DELLY	15x	0.36229	0.111736	0.170796	2544	4478	20224	22768	7022
NA18534	3SVTYPE	DELLY	15x	0.352524	0.106874	0.164022	2388	4386	19956	22344	6774
NA18939	INS	DELLY	15x	0.0894737	0.00742845	0.013718	102	1038	13629	13731	1140
HG01114	3SVTYPE	DELLY	15x	0.346644	0.107989	0.164677	2448	4614	20221	22669	7062
NA19240	DEL	DELLY	15x	0.397008	0.265778	0.318402	2733	4151	7550	10283	6884
HG00512	INS	DELLY	15x	0.0923318	0.00882639	0.0161125	118	1160	13251	13369	1278
HG01596	DEL	DELLY	15x	0.388372	0.274532	0.321677	2378	3745	6284	8662	6123
NA19650	3SVTYPE	DELLY	15x	0.348995	0.110289	0.16761	2518	4697	20313	22831	7215
HG03683	DEL	DELLY	15x	0.390228	0.271345	0.320105	2444	3819	6563	9007	6263
HG03125	INS	DELLY	15x	0.0996226	0.00854258	0.0157358	132	1193	15320	15452	1325
HG00514	DEL	DELLY	15x	0.386719	0.276633	0.322541	2376	3768	6213	8589	6144
NA18939	3SVTYPE	DELLY	15x	0.350828	0.106517	0.163417	2393	4428	20073	22466	6821
HG00733	INS	DELLY	15x	0.111732	0.0102911	0.0188463	140	1113	13464	13604	1253
HG02587	3SVTYPE	DELLY	15x	0.351468	0.113616	0.171721	3004	5543	23436	26440	8547
HG00732	3SVTYPE	DELLY	15x	0.349577	0.10854	0.165648	2439	4538	20032	22471	6977
HG00513	3SVTYPE	DELLY	15x	0.293047	0.129461	0.179585	2866	6914	19272	22138	9780
NA18534	INS	DELLY	15x	0.0897887	0.00751105	0.0138625	102	1034	13478	13580	1136
NA12878	3SVTYPE	DELLY	15x	0.34153	0.108427	0.164598	2361	4552	19414	21775	6913
HG00731	INS	DELLY	15x	0.0987342	0.00870406	0.0159978	117	1068	13325	13442	1185
HG02587	INS	DELLY	15x	0.115412	0.0100978	0.0185709	161	1234	15783	15944	1395
NA20509	DEL	DELLY	15x	0.399388	0.267945	0.320721	2348	3531	6415	8763	5879
HG02011	DEL	DELLY	15x	0.404501	0.272318	0.325501	2840	4181	7589	10429	7021
NA12878	INS	DELLY	15x	0.0864528	0.00733071	0.0135154	97	1025	13135	13232	1122
HG03486	3SVTYPE	DELLY	15x	0.353568	0.115945	0.174625	3017	5516	23004	26021	8533
HG01505	3SVTYPE	DELLY	15x	0.357426	0.103859	0.16095	2344	4214	20225	22569	6558
NA18534	DEL	DELLY	15x	0.405286	0.260726	0.317317	2285	3353	6479	8764	5638
HG03065	DEL	DELLY	15x	0.405115	0.261927	0.318153	2756	4047	7766	10522	6803
HG03732	3SVTYPE	DELLY	15x	0.351688	0.109392	0.166877	2510	4627	20435	22945	7137
HG00513	INS	DELLY	15x	0.0915828	0.0129085	0.0226277	173	1716	13229	13402	1889
NA20509	INS	DELLY	15x	0.0966962	0.00876232	0.0160686	120	1121	13575	13695	1241
HG00171	3SVTYPE	DELLY	15x	0.347402	0.110339	0.167484	2494	4685	20109	22603	7179
HG00096	DEL	DELLY	15x	0.396997	0.266176	0.318684	2353	3574	6487	8840	5927
NA19238	3SVTYPE	DELLY	15x	0.325887	0.120023	0.175435	3078	6367	22567	25645	9445
HG00864	DEL	DELLY	15x	0.404807	0.265333	0.320556	2375	3492	6576	8951	5867
HG03683	INS	DELLY	15x	0.0974279	0.00902397	0.016518	125	1158	13727	13852	1283
NA12878	DEL	DELLY	15x	0.390951	0.265012	0.315892	2264	3527	6279	8543	5791
HG03732	DEL	DELLY	15x	0.400335	0.26634	0.319872	2392	3583	6589	8981	5975
NA19983	INS	DELLY	15x	0.10049	0.00786546	0.014589	123	1101	15515	15638	1224
HG00512	DEL	DELLY	15x	0.391688	0.280492	0.326893	2394	3718	6141	8535	6112
HG02492	DEL	DELLY	15x	0.413308	0.268973	0.325874	2410	3421	6550	8960	5831
HG03732	INS	DELLY	15x	0.101549	0.0084503	0.0156023	118	1044	13846	13964	1162
HG00732	DEL	DELLY	15x	0.398939	0.265974	0.319162	2331	3512	6433	8764	5843
HG03486	DEL	DELLY	15x	0.399889	0.275534	0.326264	2892	4340	7604	10496	7232
HG00096	INS	DELLY	15x	0.093774	0.00889148	0.0162428	122	1179	13599	13721	1301
NA20847	INS	DELLY	15x	0.0998279	0.00832138	0.0153622	116	1046	13824	13940	1162
HG00864	INS	DELLY	15x	0.105132	0.00924982	0.0170036	127	1081	13603	13730	1208
HG00171	DEL	DELLY	15x	0.398726	0.267371	0.320097	2378	3586	6516	8894	5964
HG00096	3SVTYPE	DELLY	15x	0.342557	0.109747	0.166236	2476	4752	20085	22561	7228
HG03371	INS	DELLY	15x	0.111698	0.0093748	0.0172978	148	1177	15639	15787	1325
NA20847	DEL	DELLY	15x	0.404211	0.25847	0.315314	2304	3396	6610	8914	5700
HG02011	INS	DELLY	15x	0.0953488	0.00786898	0.0145381	123	1167	15508	15631	1290
HG01114	INS	DELLY	15x	0.0932556	0.00815138	0.0149923	112	1089	13628	13740	1201
HG00514	3SVTYPE	DELLY	15x	0.337076	0.113113	0.169386	2492	4901	19539	22031	7393
HG03683	3SVTYPE	DELLY	15x	0.340313	0.112341	0.16892	2568	4978	20291	22859	7546
HG00731	3SVTYPE	DELLY	15x	0.355472	0.110819	0.168963	2446	4435	19626	22072	6881
HG03065	3SVTYPE	DELLY	15x	0.357143	0.110811	0.169142	2910	5238	23351	26261	8148
HG03486	INS	DELLY	15x	0.0968486	0.00811594	0.0149768	126	1175	15399	15525	1301
NA18939	DEL	DELLY	15x	0.403274	0.262278	0.317841	2291	3390	6444	8735	5681
HG03125	DEL	DELLY	15x	0.391468	0.273364	0.321926	2808	4365	7464	10272	7173
NA19238	INS	DELLY	15x	0.105823	0.0109463	0.0198403	169	1428	15270	15439	1597
NA19239	INS	DELLY	15x	0.102462	0.00843082	0.0155797	129	1130	15172	15301	1259
HG00512	3SVTYPE	DELLY	15x	0.339919	0.114682	0.171503	2512	4878	19392	21904	7390
HG03371	DEL	DELLY	15x	0.408557	0.271361	0.326117	2817	4078	7564	10381	6895
HG01505	INS	DELLY	15x	0.0883165	0.00695249	0.0128902	96	991	13712	13808	1087
HG02818	3SVTYPE	DELLY	15x	0.354418	0.117274	0.176233	2992	5450	22521	25513	8442
HG03009	3SVTYPE	DELLY	15x	0.3615	0.108001	0.166314	2477	4375	20458	22935	6852
NA19238	DEL	DELLY	15x	0.370668	0.285028	0.322255	2909	4939	7297	10206	7848
HG00514	INS	DELLY	15x	0.0936749	0.00870406	0.0159281	117	1132	13325	13442	1249
HG01596	3SVTYPE	DELLY	15x	0.336838	0.111369	0.167392	2499	4920	19940	22439	7419
NA12329	INS	DELLY	15x	0.0952381	0.00796524	0.014701	110	1045	13700	13810	1155
NA12329	3SVTYPE	DELLY	15x	0.355222	0.109741	0.16768	2483	4507	20143	22626	6990
NA19239	DEL	MANTA	30x	0.853211	0.394828	0.539842	4092	704	6272	10364	4796
NA19983	3SVTYPE	MANTA	30x	0.77017	0.254393	0.382458	6558	1957	19221	25779	8515
HG03065	INS	MANTA	30x	0.674705	0.167101	0.267862	2630	1268	13109	15739	3898
HG01114	DEL	MANTA	30x	0.818857	0.394893	0.53283	3526	780	5403	8929	4306
NA19239	3SVTYPE	MANTA	30x	0.781014	0.258056	0.387934	6623	1857	19042	25665	8480
HG02818	INS	MANTA	30x	0.660931	0.171684	0.272566	2612	1340	12602	15214	3952
NA12329	DEL	MANTA	30x	0.837154	0.397686	0.539219	3506	682	5310	8816	4188
NA20847	3SVTYPE	MANTA	30x	0.756891	0.246303	0.371662	5629	1808	17225	22854	7437
NA19983	DEL	MANTA	30x	0.840649	0.398481	0.540674	4041	766	6100	10141	4807
NA20509	3SVTYPE	MANTA	30x	0.767012	0.260486	0.388898	5850	1777	16608	22458	7627
HG02818	DEL	MANTA	30x	0.824531	0.413827	0.551073	4262	907	6037	10299	5169
HG02492	INS	MANTA	30x	0.676471	0.181561	0.286285	2507	1199	11301	13808	3706
HG01505	DEL	MANTA	30x	0.844501	0.381235	0.525322	3340	615	5421	8761	3955
NA19650	INS	MANTA	30x	0.675882	0.165669	0.266111	2298	1102	11573	13871	3400
HG00732	INS	MANTA	30x	0.680463	0.163128	0.263167	2236	1050	11471	13707	3286
HG03125	3SVTYPE	MANTA	30x	0.758495	0.275074	0.403731	7076	2253	18648	25724	9329
HG02587	DEL	MANTA	30x	0.818606	0.401582	0.53883	4215	934	6281	10496	5149
HG00731	DEL	MANTA	30x	0.847274	0.397914	0.541512	3434	619	5196	8630	4053
HG00171	INS	MANTA	30x	0.687011	0.160114	0.259702	2195	1000	11514	13709	3195
HG03009	INS	MANTA	30x	0.69293	0.165581	0.267291	2313	1025	11656	13969	3338
NA19650	DEL	MANTA	30x	0.846629	0.397991	0.541452	3566	646	5394	8960	4212
NA19240	3SVTYPE	MANTA	30x	0.755066	0.263512	0.390679	6782	2200	18955	25737	8982
NA19240	INS	MANTA	30x	0.667919	0.172577	0.274284	2667	1326	12787	15454	3993
HG00733	3SVTYPE	MANTA	30x	0.768526	0.269717	0.399299	6036	1818	16343	22379	7854
HG00733	DEL	MANTA	30x	0.833063	0.410028	0.549565	3598	721	5177	8775	4319
HG00864	3SVTYPE	MANTA	30x	0.766953	0.255809	0.383654	5802	1763	16879	22681	7565
HG00513	DEL	MANTA	30x	0.807559	0.452495	0.580001	3953	942	4783	8736	4895
HG02011	3SVTYPE	MANTA	30x	0.771021	0.265656	0.39516	6923	2056	19137	26060	8979
HG03009	DEL	MANTA	30x	0.835908	0.398282	0.539507	3571	701	5395	8966	4272
HG03371	3SVTYPE	MANTA	30x	0.757117	0.260165	0.387258	6808	2184	19360	26168	8992
HG01596	INS	MANTA	30x	0.657711	0.170574	0.270893	2350	1223	11427	13777	3573
HG02492	3SVTYPE	MANTA	30x	0.762485	0.272268	0.401256	6199	1931	16569	22768	8130
NA18534	3SVTYPE	MANTA	30x	0.766434	0.255684	0.383449	5713	1741	16631	22344	7454
NA18939	INS	MANTA	30x	0.668522	0.157454	0.254878	2162	1072	11569	13731	3234
HG01114	3SVTYPE	MANTA	30x	0.754173	0.263091	0.390097	5964	1944	16705	22669	7908
NA19240	DEL	MANTA	30x	0.824815	0.400175	0.538895	4115	874	6168	10283	4989
HG00512	INS	MANTA	30x	0.699638	0.187823	0.296143	2511	1078	10858	13369	3589
HG01596	DEL	MANTA	30x	0.830699	0.400485	0.540427	3469	707	5193	8662	4176
NA19650	3SVTYPE	MANTA	30x	0.770363	0.256844	0.385245	5864	1748	16967	22831	7612
HG03683	DEL	MANTA	30x	0.820668	0.406462	0.543659	3661	800	5346	9007	4461
HG03125	INS	MANTA	30x	0.678614	0.182565	0.287725	2821	1336	12631	15452	4157
HG00514	DEL	MANTA	30x	0.83166	0.414716	0.553449	3562	721	5027	8589	4283
NA18939	3SVTYPE	MANTA	30x	0.760992	0.247307	0.373299	5556	1745	16910	22466	7301
HG00733	INS	MANTA	30x	0.689675	0.179212	0.284497	2438	1097	11166	13604	3535
HG02587	3SVTYPE	MANTA	30x	0.74916	0.261271	0.387426	6908	2313	19532	26440	9221
HG00732	3SVTYPE	MANTA	30x	0.775471	0.254372	0.383084	5716	1655	16755	22471	7371
HG00513	3SVTYPE	MANTA	30x	0.741523	0.314121	0.4413	6954	2424	15184	22138	9378
NA18534	INS	MANTA	30x	0.687333	0.170619	0.273376	2317	1054	11263	13580	3371
NA12878	3SVTYPE	MANTA	30x	0.75274	0.258645	0.385002	5632	1850	16143	21775	7482
HG00731	INS	MANTA	30x	0.684558	0.169841	0.272158	2283	1052	11159	13442	3335
HG02587	INS	MANTA	30x	0.661346	0.168904	0.269085	2693	1379	13251	15944	4072
NA20509	DEL	MANTA	30x	0.841164	0.402488	0.544458	3527	666	5236	8763	4193
HG02011	DEL	MANTA	30x	0.842011	0.406271	0.548089	4237	795	6192	10429	5032
NA12878	INS	MANTA	30x	0.672776	0.169211	0.270411	2239	1089	10993	13232	3328
HG03486	3SVTYPE	MANTA	30x	0.75869	0.260866	0.388241	6788	2159	19233	26021	8947
HG01505	3SVTYPE	MANTA	30x	0.768624	0.245957	0.372663	5551	1671	17018	22569	7222
NA18534	DEL	MANTA	30x	0.831741	0.387494	0.528684	3396	687	5368	8764	4083
HG03065	DEL	MANTA	30x	0.835731	0.397453	0.538709	4182	822	6340	10522	5004
HG03732	3SVTYPE	MANTA	30x	0.766342	0.26058	0.388916	5979	1823	16966	22945	7802
HG00513	INS	MANTA	30x	0.669418	0.223922	0.335588	3001	1482	10401	13402	4483
NA20509	INS	MANTA	30x	0.676471	0.169624	0.271236	2323	1111	11372	13695	3434
HG00171	3SVTYPE	MANTA	30x	0.765689	0.247224	0.373767	5588	1710	17015	22603	7298
HG00096	DEL	MANTA	30x	0.839799	0.396719	0.538875	3507	669	5333	8840	4176
NA19238	3SVTYPE	MANTA	30x	0.749794	0.284071	0.412036	7285	2431	18360	25645	9716
HG00864	DEL	MANTA	30x	0.836564	0.390571	0.532521	3496	683	5455	8951	4179
HG03683	INS	MANTA	30x	0.663004	0.169867	0.270444	2353	1196	11499	13852	3549
NA12878	DEL	MANTA	30x	0.816803	0.397167	0.534457	3393	761	5150	8543	4154
HG03732	DEL	MANTA	30x	0.838002	0.399733	0.541274	3590	694	5391	8981	4284
NA19983	INS	MANTA	30x	0.678533	0.16089	0.260105	2516	1192	13122	15638	3708
HG00512	DEL	MANTA	30x	0.838605	0.425542	0.564589	3632	699	4903	8535	4331
HG02492	DEL	MANTA	30x	0.834539	0.412054	0.551704	3692	732	5268	8960	4424
HG03732	INS	MANTA	30x	0.679079	0.171083	0.27331	2389	1129	11575	13964	3518
HG00732	DEL	MANTA	30x	0.851897	0.397079	0.541676	3480	605	5284	8764	4085
HG03486	DEL	MANTA	30x	0.832587	0.407489	0.547176	4277	860	6219	10496	5137
HG00096	INS	MANTA	30x	0.687736	0.172874	0.276296	2372	1077	11349	13721	3449
NA20847	INS	MANTA	30x	0.665483	0.161263	0.259614	2248	1130	11692	13940	3378
HG00864	INS	MANTA	30x	0.68104	0.167953	0.269455	2306	1080	11424	13730	3386
HG00171	DEL	MANTA	30x	0.826956	0.381493	0.52212	3393	710	5501	8894	4103
HG00096	3SVTYPE	MANTA	30x	0.771016	0.260582	0.389518	5879	1746	16682	22561	7625
HG03371	INS	MANTA	30x	0.667508	0.167606	0.267936	2646	1318	13141	15787	3964
NA20847	DEL	MANTA	30x	0.832964	0.379291	0.521236	3381	678	5533	8914	4059
HG02011	INS	MANTA	30x	0.680263	0.171774	0.274287	2685	1262	12946	15631	3947
HG01114	INS	MANTA	30x	0.676846	0.177438	0.281167	2438	1164	11302	13740	3602
HG00514	3SVTYPE	MANTA	30x	0.764227	0.27248	0.401727	6003	1852	16028	22031	7855
HG03683	3SVTYPE	MANTA	30x	0.750811	0.263091	0.389647	6014	1996	16845	22859	8010
HG00731	3SVTYPE	MANTA	30x	0.773687	0.258971	0.388052	5716	1672	16356	22072	7388
HG03065	3SVTYPE	MANTA	30x	0.765221	0.259396	0.387453	6812	2090	19449	26261	8902
HG03486	INS	MANTA	30x	0.659055	0.161739	0.259736	2511	1299	13014	15525	3810
NA18939	DEL	MANTA	30x	0.834522	0.388552	0.53023	3394	673	5341	8735	4067
HG03125	DEL	MANTA	30x	0.822506	0.414136	0.550894	4254	918	6018	10272	5172
NA19238	INS	MANTA	30x	0.673126	0.189002	0.295135	2918	1417	12521	15439	4335
NA19239	INS	MANTA	30x	0.687025	0.165414	0.266632	2531	1153	12770	15301	3684
HG00512	3SVTYPE	MANTA	30x	0.775631	0.280451	0.41195	6143	1777	15761	21904	7920
HG03371	DEL	MANTA	30x	0.827765	0.400925	0.540204	4162	866	6219	10381	5028
HG01505	INS	MANTA	30x	0.676768	0.160125	0.258975	2211	1056	11597	13808	3267
HG02818	3SVTYPE	MANTA	30x	0.753755	0.26947	0.397009	6875	2246	18638	25513	9121
HG03009	3SVTYPE	MANTA	30x	0.773193	0.256551	0.385268	5884	1726	17051	22935	7610
NA19238	DEL	MANTA	30x	0.811373	0.427788	0.56021	4366	1015	5840	10206	5381
HG00514	INS	MANTA	30x	0.683371	0.181595	0.28694	2441	1131	11001	13442	3572
HG01596	3SVTYPE	MANTA	30x	0.750936	0.259325	0.385517	5819	1930	16620	22439	7749
NA12329	INS	MANTA	30x	0.673556	0.160463	0.259181	2216	1074	11594	13810	3290
NA12329	3SVTYPE	MANTA	30x	0.765178	0.252895	0.380149	5722	1756	16904	22626	7478
NA19239	DEL	SMOOVE	30x	0.487504	0.144925	0.223429	1502	1579	8862	10364	3081
NA19983	3SVTYPE	SMOOVE	30x	0.475153	0.0634237	0.11191	1635	1806	24144	25779	3441
HG03065	INS	SMOOVE	30x	0.113889	0.00260499	0.00509348	41	319	15698	15739	360
HG01114	DEL	SMOOVE	30x	0.547874	0.189047	0.281099	1688	1393	7241	8929	3081
NA19239	3SVTYPE	SMOOVE	30x	0.448126	0.0600818	0.105958	1542	1899	24123	25665	3441
HG02818	INS	SMOOVE	30x	0.119444	0.00282634	0.00552202	43	317	15171	15214	360
NA12329	DEL	SMOOVE	30x	0.551444	0.192718	0.285618	1699	1382	7117	8816	3081
NA20847	3SVTYPE	SMOOVE	30x	0.491136	0.0739477	0.128542	1690	1751	21164	22854	3441
NA19983	DEL	SMOOVE	30x	0.516066	0.156789	0.240508	1590	1491	8551	10141	3081
NA20509	3SVTYPE	SMOOVE	30x	0.501308	0.07681	0.13321	1725	1716	20733	22458	3441
HG02818	DEL	SMOOVE	30x	0.507627	0.151859	0.233782	1564	1517	8735	10299	3081
HG02492	INS	SMOOVE	30x	0.116667	0.00304171	0.00592885	42	318	13766	13808	360
HG01505	DEL	SMOOVE	30x	0.793898	0.279192	0.413106	2446	635	6315	8761	3081
NA19650	INS	SMOOVE	30x	0.119444	0.00309999	0.00604314	43	317	13828	13871	360
HG00732	INS	SMOOVE	30x	0.125	0.00328299	0.00639795	45	315	13662	13707	360
HG03125	3SVTYPE	SMOOVE	30x	0.451904	0.0604494	0.106635	1555	1886	24169	25724	3441
HG02587	DEL	SMOOVE	30x	0.505355	0.148342	0.229358	1557	1524	8939	10496	3081
HG00731	DEL	SMOOVE	30x	0.546251	0.195017	0.287422	1683	1398	6947	8630	3081
HG00171	INS	SMOOVE	30x	0.122222	0.00320957	0.00625489	44	316	13665	13709	360
HG03009	INS	SMOOVE	30x	0.130556	0.00336459	0.00656012	47	313	13922	13969	360
NA19650	DEL	SMOOVE	30x	0.544953	0.187388	0.27888	1679	1402	7281	8960	3081
NA19240	3SVTYPE	SMOOVE	30x	0.455391	0.0608851	0.10741	1567	1874	24170	25737	3441
NA19240	INS	SMOOVE	30x	0.119444	0.00278245	0.00543822	43	317	15411	15454	360
HG00733	3SVTYPE	SMOOVE	30x	0.505376	0.0777068	0.134702	1739	1702	20640	22379	3441
HG00733	DEL	SMOOVE	30x	0.549821	0.193048	0.285762	1694	1387	7081	8775	3081
HG00864	3SVTYPE	SMOOVE	30x	0.477768	0.0724836	0.125871	1644	1797	21037	22681	3441
HG00513	DEL	SMOOVE	30x	0.52061	0.183608	0.271473	1604	1477	7132	8736	3081
HG02011	3SVTYPE	SMOOVE	30x	0.472828	0.0624328	0.110301	1627	1814	24433	26060	3441
HG03009	DEL	SMOOVE	30x	0.542356	0.186371	0.277413	1671	1410	7295	8966	3081
HG03371	3SVTYPE	SMOOVE	30x	0.454519	0.0597677	0.105644	1564	1877	24604	26168	3441
HG01596	INS	SMOOVE	30x	0.125	0.00326631	0.00636627	45	315	13732	13777	360
HG02492	3SVTYPE	SMOOVE	30x	0.49782	0.0752372	0.130718	1713	1728	21055	22768	3441
NA18534	3SVTYPE	SMOOVE	30x	0.475153	0.073174	0.126818	1635	1806	20709	22344	3441
NA18939	INS	SMOOVE	30x	0.108333	0.00284029	0.00553545	39	321	13692	13731	360
HG01114	3SVTYPE	SMOOVE	30x	0.501598	0.0761392	0.13221	1726	1715	20943	22669	3441
NA19240	DEL	SMOOVE	30x	0.494645	0.148206	0.228075	1524	1557	8759	10283	3081
HG00512	INS	SMOOVE	30x	0.125	0.003366	0.00655547	45	315	13324	13369	360
HG01596	DEL	SMOOVE	30x	0.508277	0.18079	0.266712	1566	1515	7096	8662	3081
NA19650	3SVTYPE	SMOOVE	30x	0.500436	0.0754238	0.13109	1722	1719	21109	22831	3441
HG03683	DEL	SMOOVE	30x	0.528724	0.180859	0.269523	1629	1452	7378	9007	3081
HG03125	INS	SMOOVE	30x	0.0972222	0.00226508	0.00442702	35	325	15417	15452	360
HG00514	DEL	SMOOVE	30x	0.5284	0.189545	0.279006	1628	1453	6961	8589	3081
NA18939	3SVTYPE	SMOOVE	30x	0.469631	0.0719309	0.124754	1616	1825	20850	22466	3441
HG00733	INS	SMOOVE	30x	0.125	0.00330785	0.00644515	45	315	13559	13604	360
HG02587	3SVTYPE	SMOOVE	30x	0.463237	0.0602874	0.10669	1594	1847	24846	26440	3441
HG00732	3SVTYPE	SMOOVE	30x	0.499564	0.0764986	0.13268	1719	1722	20752	22471	3441
HG00513	3SVTYPE	SMOOVE	30x	0.478059	0.0743066	0.128621	1645	1796	20493	22138	3441
NA18534	INS	SMOOVE	30x	0.113889	0.00301915	0.00588235	41	319	13539	13580	360
NA12878	3SVTYPE	SMOOVE	30x	0.495205	0.0782549	0.135152	1704	1737	20071	21775	3441
HG00731	INS	SMOOVE	30x	0.136111	0.00364529	0.00710042	49	311	13393	13442	360
HG02587	INS	SMOOVE	30x	0.102778	0.00232062	0.00453876	37	323	15907	15944	360
NA20509	DEL	SMOOVE	30x	0.544628	0.191487	0.28335	1678	1403	7085	8763	3081
HG02011	DEL	SMOOVE	30x	0.514119	0.151884	0.234493	1584	1497	8845	10429	3081
NA12878	INS	SMOOVE	30x	0.116667	0.00317412	0.00618011	42	318	13190	13232	360
HG03486	3SVTYPE	SMOOVE	30x	0.453938	0.0600284	0.106035	1562	1879	24459	26021	3441
HG01505	3SVTYPE	SMOOVE	30x	0.731473	0.111525	0.193541	2517	924	20052	22569	3441
NA18534	DEL	SMOOVE	30x	0.517364	0.18188	0.269143	1594	1487	7170	8764	3081
HG03065	DEL	SMOOVE	30x	0.492373	0.144174	0.223039	1517	1564	9005	10522	3081
HG03732	3SVTYPE	SMOOVE	30x	0.490264	0.0735236	0.127871	1687	1754	21258	22945	3441
HG00513	INS	SMOOVE	30x	0.113889	0.00305924	0.00595844	41	319	13361	13402	360
NA20509	INS	SMOOVE	30x	0.130556	0.00343191	0.00668801	47	313	13648	13695	360
HG00171	3SVTYPE	SMOOVE	30x	0.501598	0.0763615	0.132545	1726	1715	20877	22603	3441
HG00096	DEL	SMOOVE	30x	0.538462	0.18767	0.278332	1659	1422	7181	8840	3081
NA19238	3SVTYPE	SMOOVE	30x	0.456844	0.0612985	0.108093	1572	1869	24073	25645	3441
HG00864	DEL	SMOOVE	30x	0.519636	0.178863	0.266124	1601	1480	7350	8951	3081
HG03683	INS	SMOOVE	30x	0.113889	0.00295986	0.00576977	41	319	13811	13852	360
NA12878	DEL	SMOOVE	30x	0.539435	0.194545	0.28596	1662	1419	6881	8543	3081
HG03732	DEL	SMOOVE	30x	0.531646	0.182385	0.271597	1638	1443	7343	8981	3081
NA19983	INS	SMOOVE	30x	0.122222	0.00281366	0.00550069	44	316	15594	15638	360
HG00512	DEL	SMOOVE	30x	0.527751	0.19051	0.279959	1626	1455	6909	8535	3081
HG02492	DEL	SMOOVE	30x	0.542356	0.186496	0.277552	1671	1410	7289	8960	3081
HG03732	INS	SMOOVE	30x	0.136111	0.00350902	0.00684166	49	311	13915	13964	360
HG00732	DEL	SMOOVE	30x	0.54333	0.191009	0.282651	1674	1407	7090	8764	3081
HG03486	DEL	SMOOVE	30x	0.495618	0.145484	0.224939	1527	1554	8969	10496	3081
HG00096	INS	SMOOVE	30x	0.127778	0.00335252	0.00653363	46	314	13675	13721	360
NA20847	INS	SMOOVE	30x	0.130556	0.00337159	0.00657343	47	313	13893	13940	360
HG00864	INS	SMOOVE	30x	0.119444	0.00313183	0.00610362	43	317	13687	13730	360
HG00171	DEL	SMOOVE	30x	0.545927	0.189116	0.280919	1682	1399	7212	8894	3081
HG00096	3SVTYPE	SMOOVE	30x	0.495495	0.0755729	0.131144	1705	1736	20856	22561	3441
HG03371	INS	SMOOVE	30x	0.108333	0.00247039	0.00483062	39	321	15748	15787	360
NA20847	DEL	SMOOVE	30x	0.533268	0.184317	0.273947	1643	1438	7271	8914	3081
HG02011	INS	SMOOVE	30x	0.116667	0.00268697	0.00525296	42	318	15589	15631	360
HG01114	INS	SMOOVE	30x	0.105556	0.00276565	0.00539007	38	322	13702	13740	360
HG00514	3SVTYPE	SMOOVE	30x	0.486486	0.0759838	0.131438	1674	1767	20357	22031	3441
HG03683	3SVTYPE	SMOOVE	30x	0.485324	0.0730566	0.126996	1670	1771	21189	22859	3441
HG00731	3SVTYPE	SMOOVE	30x	0.503342	0.0784705	0.135774	1732	1709	20340	22072	3441
HG03065	3SVTYPE	SMOOVE	30x	0.452775	0.0593275	0.104909	1558	1883	24703	26261	3441
HG03486	INS	SMOOVE	30x	0.0972222	0.00225443	0.00440667	35	325	15490	15525	360
NA18939	DEL	SMOOVE	30x	0.511847	0.180538	0.266926	1577	1504	7158	8735	3081
HG03125	DEL	SMOOVE	30x	0.493022	0.147878	0.227514	1519	1562	8753	10272	3081
NA19238	INS	SMOOVE	30x	0.116667	0.00272038	0.00531679	42	318	15397	15439	360
NA19239	INS	SMOOVE	30x	0.111111	0.00261421	0.00510823	40	320	15261	15301	360
HG00512	3SVTYPE	SMOOVE	30x	0.485615	0.0762874	0.13186	1671	1770	20233	21904	3441
HG03371	DEL	SMOOVE	30x	0.494969	0.146903	0.226564	1525	1556	8856	10381	3081
HG01505	INS	SMOOVE	30x	0.2	0.00521437	0.0101637	72	288	13736	13808	360
HG02818	3SVTYPE	SMOOVE	30x	0.467306	0.0630267	0.111073	1608	1833	23905	25513	3441
HG03009	3SVTYPE	SMOOVE	30x	0.499273	0.0749073	0.13027	1718	1723	21217	22935	3441
NA19238	DEL	SMOOVE	30x	0.496267	0.149814	0.23015	1529	1552	8677	10206	3081
HG00514	INS	SMOOVE	30x	0.127778	0.00342211	0.0066657	46	314	13396	13442	360
HG01596	3SVTYPE	SMOOVE	30x	0.468178	0.0717946	0.124498	1611	1830	20828	22439	3441
NA12329	INS	SMOOVE	30x	0.133333	0.00347574	0.00677488	48	312	13762	13810	360
NA12329	3SVTYPE	SMOOVE	30x	0.507701	0.0772121	0.134039	1747	1694	20879	22626	3441

## Sheet: Supplementary Data 3
Supplementary Data 3: Benchmarking duplications in ten 1KG samples using the SG10K-SV workflow
SampleID	TP(SurVindel2)	Precision (SurVindel2)	FDR (SurVindel2)	TP (Manta-SVimmer-Graphtyper)	Precision (Manta-SVimmer-Graphtyper)	FDR (Manta-SVimmer-Graphtyper)
HG00512	1108	0.87	0.13	76	0.61	0.39
HG00514	1105	0.9	0.1	68	0.63	0.37
HG00864	1025	0.89	0.11	58	0.69	0.31
HG01596	1139	0.86	0.14	77	0.63	0.37
HG02492	1196	0.87	0.13	107	0.68	0.32
HG03009	993	0.86	0.14	53	0.61	0.39
HG03683	1071	0.9	0.1	71	0.64	0.36
HG03732	932	0.84	0.16	76	0.65	0.35
NA18939	931	0.88	0.12	52	0.6	0.4
NA20847	1003	0.9	0.1	55	0.65	0.35

## Sheet: Supplementary Data 4
Supplementary Data 4: Sensitivity and Precision of our pipeline measured using ten 1000Genome project samples
	HG00512	HG00514	HG00864	HG01596	HG02492	HG03009	HG03683	HG03732	NA18939	NA20847
Deletions - sensitivity	0.26	0.25	0.24	0.23	0.25	0.22	0.23	0.23	0.21	0.22
Insertions - sensitivity	0.08	0.08	0.07	0.07	0.08	0.07	0.08	0.07	0.06	0.06
Deletions - precision	0.91	0.91	0.91	0.9	0.91	0.9	0.91	0.9	0.91	0.91
Duplications - precision	0.87	0.9	0.89	0.86	0.87	0.86	0.9	0.84	0.88	0.9
Insertions - precision	0.73	0.74	0.74	0.69	0.7	0.71	0.72	0.74	0.73	0.73

## Sheet: Supplementary Data 5
Supplementary Data 5: Hotspot location detected using the SG10K-SV variants.
Chrom	Start	End	pvalue	numevents	size of hotspot	in_gnomAD
chr1	822991	4938313	0	259	4115322
chr1	5717143	5917143	0.00119531	11	200000	Yes
chr1	71788199	72477614	0.000361328	30	689415	Yes
chr1	78640012	79329427	0.00119063	28	689415	Yes
chr1	101153112	101842528	0.00025957	34	689416
chr1	118282645	118482645	0.000560742	12	200000
chr1	189737269	191405514	3.90625e-07	67	1668245	Yes
chr1	194142006	195320836	0.000151172	48	1178830	Yes
chr1	201972649	202662065	0	38	689416
chr1	223996335	224196335	1.32812e-05	27	200000
chr1	241125868	241815283	0.000237891	28	689415	Yes
chr1	244551774	244751774	0.00447227	7	200000
chr1	246020020	247688266	0	97	1668246
chr2	285761	3818711	0	246	3532950
chr2	5047118	5247118	0.00159082	6	200000
chr2	9808475	10960746	0.000440039	53	1152271
chr2	15998239	16198239	0.00406777	16	200000
chr2	56469772	57145908	0.000860156	26	676136	Yes
chr2	87418592	87618592	0.000303906	18	200000
chr2	116939004	117139004	0.00226211	13	200000
chr2	117891276	118091276	0.00477598	6	200000
chr2	169313930	169513930	0.00265469	9	200000
chr2	194072985	195225257	0.000171094	51	1152272	Yes
chr2	231687704	231887704	0.00197207	17	200000
chr2	232639976	233316111	2.53906e-06	42	676135
chr2	235496790	236649061	1.85547e-05	54	1152271
chr2	238353604	241410418	0	175	3056814
chr3	481988	1071817	0	39	589829
chr3	1651473	1851473	0.00429199	13	200000
chr3	3210787	4190443	5.87891e-05	49	979656
chr3	7888727	8868383	0.000628906	45	979656	Yes
chr3	34786881	35376709	0.00213594	28	589828
chr3	35956366	36156366	0.00417324	10	200000
chr3	75718855	75918855	0.00192461	10	200000
chr3	89752675	90732332	0	109	979657
chr3	95600100	96189928	8.39844e-06	37	589828	Yes
chr3	98718727	98918727	4.43359e-05	5	200000
chr3	194226666	197935121	0	221	3708455
chr4	114540	1805450	0	139	1690910
chr4	3096360	4041815	0	57	945455
chr4	5705452	6278180	0	42	572728
chr4	6823635	9632727	0	150	2809092	Yes
chr4	14650912	14850912	0.000250781	10	200000
chr4	35523653	35723653	0.00353262	9	200000
chr4	39996383	40569111	0	43	572728
chr4	44841841	45041841	0.000597852	20	200000	Yes
chr4	48941844	49887299	0	111	945455
chr4	145850997	146423724	0.000353516	35	572727
chr4	167469192	167669192	0.00324434	10	200000
chr4	177905563	178478290	0.000183789	31	572727
chr4	186105568	186678295	0	47	572727
chr4	187969205	189287388	0	97	1318183
chr5	30843	3801471	0	304	3770628
chr5	17526922	17726922	0.000156836	14	200000	Yes
chr5	23954053	24511116	0.00106758	26	557063
chr5	45734886	46649012	0	66	914126
chr5	104650254	104850254	0.00325039	10	200000	Yes
chr5	117147453	117704516	0.000399805	27	557063	Yes
chr5	120718082	120918082	0.00429551	9	200000	Yes
chr5	143570103	144127166	0.00327734	27	557063
chr5	164279748	164836811	0.000398828	32	557063
chr5	178205199	178762261	0.00285117	28	557062
chr5	179276387	179476387	0.000148242	12	200000
chr5	180347576	181261701	0	71	914125
chr6	455685	1663573	0	78	1207888
chr6	34051945	34251945	0.00040293	17	200000
chr6	44130823	44330823	0.000140234	12	200000
chr6	45810636	46010636	0.00465098	11	200000
chr6	60928953	61800878	2.34375e-05	46	871925
chr6	62608766	62808766	0.00176836	11	200000
chr6	94525213	96069063	8.33984e-05	76	1543850	Yes
chr6	123753959	123953959	0.0039584	12	200000	Yes
chr6	153990593	154526556	0.000266602	31	535963
chr6	157014257	157550219	0.000125195	32	535962
chr6	158694070	158894070	0.00191777	14	200000
chr6	159365995	159901958	2.34375e-06	34	535963
chr6	160709845	160909845	6.64062e-06	17	200000
chr6	161717733	162589658	1.17188e-06	54	871925	Yes
chr6	164741397	164941397	0.00268223	18	200000
chr6	166085247	166285247	0.00282402	3	200000
chr6	167093135	170316798	0	276	3223663
chr7	224472	2619279	0	204	2394807
chr7	9630788	9830788	0.00205039	13	200000	Yes
chr7	15274577	15474577	0.0033166	14	200000	Yes
chr7	57289452	58116540	0	90	827088
chr7	60738435	61251979	0	61	513544
chr7	61992610	63133242	0	99	1140632
chr7	100872047	101072047	2.34375e-06	34	200000
chr7	145708817	145908817	0.00181387	13	200000
chr7	154488045	159345973	0	444	4857928
chr8	399614	599614	0.00104258	10	200000
chr8	2971354	4885847	0	105	1914493
chr8	5543094	6314591	1.40625e-05	40	771497	Yes
chr8	14401309	14601309	0.000666797	15	200000
chr8	15830053	16315802	0.000130273	25	485749	Yes
chr8	19544788	19744788	0.00368613	11	200000
chr8	34403729	34889478	0.000444922	20	485749
chr8	43547693	44033442	5.85937e-07	34	485749
chr8	46405182	46890931	0.000112891	23	485749
chr8	73837073	74037073	0.00349805	12	200000
chr8	114413412	114613412	0.00494629	8	200000
chr8	138416317	139187815	4.10156e-06	39	771498
chr8	141273806	143474048	0	153	2200242
chr8	143845546	144902792	0	67	1057246
chr9	192038	937359	0	55	745321
chr9	7826530	8026530	0.00170156	10	200000
chr9	11643776	12389097	5.85937e-07	42	745321	Yes
chr9	16824324	17024324	0.00263379	9	200000	Yes
chr9	25276797	26022118	7.67578e-05	31	745321	Yes
chr9	28276061	29021382	1.21094e-05	35	745321	Yes
chr9	30184684	30657345	0.000230664	25	472661	Yes
chr9	31275326	31747986	0.00190566	27	472660	Yes
chr9	35092572	36110553	0.000185156	46	1017981
chr9	40818441	41291101	2.46094e-05	32	472660
chr9	101621714	102094374	0.000583008	18	472660	Yes
chr9	102985016	104548318	4.0625e-05	71	1563302	Yes
chr9	132977662	138085549	0	316	5107887
chr10	171703	3539626	0	252	3367923
chr10	7299530	7763524	0.000450781	31	463994
chr10	38186781	39706749	0	172	1519968
chr10	41618698	42346685	0	72	727987
chr10	66434096	66898089	4.49219e-06	32	463993	Yes
chr10	123192719	123392719	0.000417187	29	200000
chr10	123984700	124448694	0	37	463994
chr10	126888630	127616617	0.000130078	45	727987
chr10	130320547	133424476	0	288	3103929
chr11	293352	493352	0.000181836	20	200000
chr11	25851891	26051891	0.00244336	9	200000	Yes
chr11	37299987	37766222	0.000554687	27	466235	Yes
chr11	42624683	43090918	0.00237598	23	466235
chr11	48481848	49214318	0	56	732470	Yes
chr11	50345492	50811727	0	51	466235
chr11	54605249	55870188	0	103	1264939
chr11	71378040	71578040	0.00174414	13	200000
chr11	104124919	104324919	0.00163086	9	200000
chr11	124891232	125091232	0.00388184	13	200000
chr11	134209450	134941920	0	49	732470
chr12	548031	748031	0.00147773	10	200000
chr12	33915962	34904181	0	68	988219
chr12	37068837	38319795	0	142	1250958
chr12	40221712	40684452	0.000438281	27	462740	Yes
chr12	109584969	109784969	1.95312e-07	24	200000
chr12	124035647	125023866	0	58	988219
chr12	127714002	127914002	0.00346953	7	200000
chr12	128239481	129490440	7.8125e-07	68	1250959
chr12	130604138	132906055	0	213	2301917
chr13	23987549	25139957	3.90625e-07	58	1152408	Yes
chr13	38654628	39235591	1.23047e-05	34	580963
chr13	40940407	41711852	0.00108438	34	771445
chr13	57131338	57521820	0.000518164	19	390482	Yes
chr13	60750488	61712414	6.99219e-05	48	961926	Yes
chr13	63607711	64379156	0.00025957	38	771445	Yes
chr13	67417342	67617342	0.000906055	13	200000	Yes
chr13	82465384	82665384	0.00195039	13	200000	Yes
chr13	85132126	85903571	0.000520898	38	771445	Yes
chr13	87036942	87236942	0.00295898	13	200000	Yes
chr13	108942320	109523283	8.4375e-05	31	580963
chr13	110275690	110666172	0.000177539	21	390482
chr13	111609061	114285321	0	278	2676260
chr14	23596141	23969263	0.000833203	20	373122	Yes
chr14	25327359	25527359	0.00354727	12	200000
chr14	33464084	34010328	0.000483984	22	546244	Yes
chr14	34329693	35222180	1.75781e-06	40	892487	Yes
chr14	35541546	36260911	0	40	719365
chr14	37792129	38165251	0.00236484	16	373122
chr14	38657738	39030860	0.000538672	19	373122	Yes
chr14	39869591	41281444	0.000369141	51	1411853	Yes
chr14	41947053	43532027	0	73	1584974	Yes
chr14	44197636	44743880	0.000647656	24	546244
chr14	48525682	49071925	0.000123828	26	546243	Yes
chr14	66357228	67076594	9.12109e-05	28	719366
chr14	79514486	79714486	0.00295195	9	200000
chr14	82630678	83003800	0.00121523	16	373122	Yes
chr14	86266237	86639358	0.00023457	19	373121	Yes
chr14	94576083	94949205	0.000403711	13	373122	Yes
chr14	100289103	100662225	0.00180078	17	373122
chr14	100808469	101527834	2.53906e-06	31	719365
chr14	103578418	104644027	0	59	1065609
chr15	25445860	26260045	0	35	814185	Yes
chr15	26981321	27641959	0	27	660638	Yes
chr15	35733446	36547630	0.000676563	29	814184
chr15	39111459	39925643	0.00059707	26	814184
chr15	53544787	54973155	3.71094e-05	51	1428368	Yes
chr15	56308616	56662162	0.00122949	12	353546	Yes
chr15	67056839	67410385	0.00096543	15	353546	Yes
chr15	70127760	71095490	0	36	967730
chr15	71816767	72323859	0.000511719	19	507092
chr15	79340523	80154707	0.000364844	29	814184
chr15	86864279	87524917	1.13281e-05	25	660638	Yes
chr15	90702930	91977753	4.49219e-05	42	1274823	Yes
chr15	96998318	98426687	0	56	1428369
chr15	99455055	101651154	0	100	2196099
chr16	34962	1665351	0	127	1630389
chr16	8438497	9174893	0.00059043	36	736396	Yes
chr16	26675956	27054755	0.0010168	21	378799
chr16	33827901	35279491	0	137	1451590
chr16	35615887	36531082	0	82	915195
chr16	65117659	65675257	1.05469e-05	33	557598
chr16	85679501	87667487	0	110	1987986
chr16	87825084	89991869	0	176	2166785
chr17	375377	1068525	0	66	693148
chr17	3334266	3863032	0.000401758	22	528766
chr17	10731489	11095872	0.00138613	22	364383
chr17	13361613	14054761	7.8125e-07	35	693148
chr17	21416366	22273897	0	86	857531
chr17	70731185	71259951	0.000308008	24	528766
chr17	74347605	74876371	8.55469e-05	28	528766
chr17	78292791	78657174	0.00100488	18	364383
chr17	79443470	81780446	0	156	2336976
chr17	81909211	83257441	0	92	1348230
chr18	1579528	1938843	0.000800977	22	359315
chr18	52560139	52919453	0.00420762	15	359314
chr18	76138671	80162217	0	262	4023546
chr19	30491	1046059	0	114	1015568
chr19	1894647	2677195	6.91406e-05	43	782548
chr19	3875312	4541350	3.47656e-05	37	666038
chr19	6904564	7687112	3.90625e-07	45	782548
chr19	15526282	16075811	1.95312e-07	39	549529
chr19	24148000	24464510	0.000123633	29	316510
chr19	26944233	27843291	0	89	899058
chr19	55372601	56504679	3.125e-06	64	1132078
chr20	2820932	3149016	0.00182812	20	328084
chr20	14604654	15188906	3.90625e-07	43	584252	Yes
chr20	16013577	16341661	0.00168477	19	328084
chr20	20112264	20568431	2.03125e-05	31	456167
chr20	26132209	26460293	0.000267578	25	328084
chr20	30102811	31583650	0	106	1480839
chr20	38300183	38756351	0.000572266	26	456168
chr20	55463431	55663431	0.00486523	15	200000
chr20	60971040	61939543	0	72	968503
chr20	62251879	64116970	0	132	1865091
chr21	10196734	10981316	0	53	784582
chr21	17879807	18413854	0.000127539	30	534047
chr21	21220273	21670808	0.00116367	22	450535	Yes
chr21	23057530	23341042	0.00429902	15	283512	Yes
chr21	23642112	24259670	0.000508594	32	617558	Yes
chr21	30239533	30690068	0.0010373	24	450535	Yes
chr21	41597119	42966282	1.36719e-06	77	1369163
chr21	44436516	46473772	0	207	2037256
chr22	10600353	11042993	0.000146875	25	442640
chr22	15857566	16785488	0	55	927922
chr22	17475170	18241331	0	45	766161
chr22	19982456	20586857	1.69922e-05	28	604401	Yes
chr22	29121919	29321919	0.00486973	6	200000	Yes
chr22	32033606	32638007	0.000290039	28	604401	Yes
chr22	35268814	35630574	0.00104063	17	361760	Yes
chr22	43114193	43799474	6.44531e-05	30	685281	Yes
chr22	43922995	45497958	0	85	1574963	Yes
chr22	45621479	46225880	0.00019375	26	604401
chr22	46349401	47681724	0	82	1332323
chr22	48047885	50674291	0	192	2626406

## Sheet: Supplementary Data 6
Supplementary Data 6: Distribution of SVs disrupting regulatory regions (ENCODE cCREs) across allele frequency bins.
Common indicates variants with allele frequency ≥ 0.01; rare indicates variants with allele frequency ≥ 0.001 and allele frequency < 0.01; ultra-rare variants refers to variants with allele frequency < 0.001.
P-value was computed using 10,000 random permutations and correction with Benjamini Hochberg false discovery rate was done.
SV Type	Allele Frequency bin	Feature	Count	p-value	p-value (corrected)
DEL	common	CTCF	84	0.0389	0.07416
DEL	common	K4m3	36	0.1902	0.2760967741935484
DEL	common	enhD	487	0	0
DEL	common	enhP	55	0.0091	0.0215526
DEL	common	prom	7	0.3301	0.412625
DEL	rare	CTCF	100	0.0563	0.0974423
DEL	rare	K4m3	54	0.0126	0.02835
DEL	rare	enhD	373	0.0014	0.00525
DEL	rare	enhP	18	0.3227	0.412625
DEL	rare	prom	1	0.0002	0.001
DEL	ultrarare	CTCF	831	0	0
DEL	ultrarare	K4m3	389	0	0
DEL	ultrarare	enhD	2402	0	0
DEL	ultrarare	enhP	133	0.0995	0.16553571428571429
DEL	ultrarare	prom	16	0.6268	0.6715714285714286
DUP	common	CTCF	105	0.0074	0.018500000000000003
DUP	common	K4m3	81	0.0005	0.00225
DUP	common	enhD	653	0	0
DUP	common	enhP	81	0	0
DUP	common	prom	19	0.8128	0.8254
DUP	rare	CTCF	109	0.5719	0.6276951219512196
DUP	rare	K4m3	64	0.0398	0.07416
DUP	rare	enhD	548	0	0
DUP	rare	enhP	69	0.0007	0.00286364
DUP	rare	prom	20	0.2092	0.29209090909090907
DUP	ultrarare	CTCF	454	0.0202	0.0432857
DUP	ultrarare	K4m3	241	0.0042	0.0118125
DUP	ultrarare	enhD	1840	0.172	0.258
DUP	ultrarare	enhP	206	0.0224	0.0458182
DUP	ultrarare	prom	46	0.103	0.16553571428571429
INS	common	CTCF	45	0.2142	0.29209090909090907
INS	common	K4m3	25	0.6809	0.7125697674418605
INS	common	enhD	453	0.0022	0.00761538
INS	common	enhP	52	0.0038	0.0114
INS	common	prom	6	0.1543	0.2394310344827586
INS	rare	CTCF	48	0.8254	0.8254
INS	rare	K4m3	24	0.5112	0.5751
INS	rare	enhD	439	0.4598	0.5305384615384615
INS	rare	enhP	43	0.0412	0.07416
INS	rare	prom	10	0.2723	0.3603970588235294
INS	ultrarare	CTCF	394	0	0
INS	ultrarare	K4m3	124	0.4533	0.5305384615384615
INS	ultrarare	enhD	2615	0.0027	0.00867857
INS	ultrarare	enhP	291	0.4389	0.5305384615384615
INS	ultrarare	prom	22	0.0048	0.012705882352941174

## Sheet: Supplementary Data 7
Supplementary Data 7: Distribution of SVs disrupting gene centric features across allele frequency bins.
Common indicates variants with allele frequency ≥ 0.01; rare indicates variants with allele frequency ≥ 0.001 and allele frequency < 0.01; ultra-rare variants refers to variants with allele frequency < 0.001.
P-value was computed using 10,000 random permutations and correction with Benjamini Hochberg false discovery rate was done.
SV Type	Allele Frequency Bin	Features	Count	p-value	p-value (corrected)
DEL	common	3utr	95	0	0
DEL	common	5utr	76	0	0
DEL	common	GENE	2536	0.0006	0.00081
DEL	common	cds	45	0	0
DEL	common	exon	169	0	0
DEL	common	intron	2500	0.0808	0.0948522
DUP	common	3utr	130	0	0
DUP	common	5utr	69	0	0
DUP	common	GENE	5028	0.0711	0.08532
DUP	common	cds	77	0	0
DUP	common	exon	254	0	0
DUP	common	intron	4900	0.6252	0.6619764705882353
INS	common	3utr	84	0	0
INS	common	5utr	46	0	0
INS	common	GENE	2803	0.0841	0.0966255
INS	common	cds	63	0	0
INS	common	exon	178	0	0
INS	common	intron	2759	0.7844	0.7992
DEL	rare	3utr	91	0.0004	0.000553846
DEL	rare	5utr	85	0.0001	0.000154286
DEL	rare	GENE	577	0	0
DEL	rare	cds	49	0	0
DEL	rare	exon	170	0	0
DEL	rare	intron	550	0	0
DUP	rare	3utr	208	0	0
DUP	rare	5utr	177	0.0156	0.020057142857142857
DUP	rare	GENE	3793	0.0465	0.0583953
DUP	rare	cds	150	0	0
DUP	rare	exon	360	0	0
DUP	rare	intron	3710	0.5895	0.6366600000000001
INS	rare	3utr	96	0.3248	0.35794285714285706
INS	rare	5utr	49	0.0016	0.00210732
INS	rare	GENE	2292	0	0
INS	rare	cds	98	0.0003	0.000426316
INS	rare	exon	214	0.0003	0.000426316
INS	rare	intron	2248	0	0
DEL	ultrarare	3utr	784	0	0
DEL	ultrarare	5utr	758	0	0
DEL	ultrarare	GENE	3372	0	0
DEL	ultrarare	cds	698	0	0
DEL	ultrarare	exon	1518	0	0
DEL	ultrarare	intron	3274	0	0
DUP	ultrarare	3utr	1202	0.0003	0.000426316
DUP	ultrarare	5utr	1048	0.071	0.08532
DUP	ultrarare	GENE	9248	0.9185	0.9185
DUP	ultrarare	cds	943	0	0
DUP	ultrarare	exon	1873	0	0
DUP	ultrarare	intron	8907	0.7674	0.7969153846153847
INS	ultrarare	3utr	571	0.2079	0.233887
INS	ultrarare	5utr	355	0	0
INS	ultrarare	GENE	11736	0	0
INS	ultrarare	cds	604	0	0
INS	ultrarare	exon	1351	0	0
INS	ultrarare	intron	11416	0	0

## Sheet: Supplementary Data 8
Supplementary Data 8: Selected 86 events which shows signficant Fst between ethnic groups.
The p-value was calculated using permutation analysis. This approach involved maintaining the original genotype matrix while randomly shuffling the ancestry labels across 1000 iterations, for each of which the Fst was recalculated.
The significance of the observed Fst values was then determined by comparing these against the distribution of Fst values obtained from the permuted data, calculating a p-value based on the proportion of permuted Fst values lower than the observed value.
FDR was applied to adjust for multiple testing.
SV ID	SV Ttype	Chrom	Start	End	Svlength	obs_fst_max	obs_fst_max_comparison	n_higher_fst	n_iter	p_value	fdr	significant	call_rate	svtk_annot2	functional	category
SG10K_SV_DEL_chr1_111285153_8315	DEL	chr1	111285153	111293468	NA	0.0161232	fst_chi_ind	0	1000	0.001	0.00389562	TRUE	0.92983	["is_LOF"]	TRUE	significant and functional
SG10K_SV_DEL_chr1_161697901_132647	DEL	chr1	161697901	161830548	NA	0.017734	fst_ind_mal	0	1000	0.001	0.00389562	TRUE	0.84436	["is_LOF"]	TRUE	significant and functional
SG10K_SV_DEL_chr1_16424661_3962	DEL	chr1	16424661	16428623	NA	0.0224952	fst_chi_ind	0	1000	0.001	0.00389562	TRUE	0.91744	["is_LOF"]	TRUE	significant and functional
SG10K_SV_DEL_chr1_207368618_3601	DEL	chr1	207368618	207372219	NA	0.0170621	fst_chi_ind	0	1000	0.001	0.00389562	TRUE	0.85493	["is_LOF"]	TRUE	significant and functional
SG10K_SV_DEL_chr1_212829026_11297	DEL	chr1	212829026	212840323	NA	0.0150334	fst_chi_ind	0	1000	0.001	0.00389562	TRUE	0.89976	["is_LOF"]	TRUE	significant and functional
SG10K_SV_DEL_chr1_227654802_504	DEL	chr1	227654802	227655306	NA	0.0212348	fst_chi_ind	0	1000	0.001	0.00389562	TRUE	0.79224	["is_LOF"]	TRUE	significant and functional
SG10K_SV_DEL_chr1_59640572_851	DEL	chr1	59640572	59641423	NA	0.0284564	fst_chi_ind	0	1000	0.001	0.00389562	TRUE	0.81502	["is_LOF"]	TRUE	significant and functional
SG10K_SV_DEL_chr10_132140569_78	DEL	chr10	132140569	132140647	NA	0.0519682	fst_chi_ind	0	1000	0.001	0.00389562	TRUE	0.30527	["is_LOF"]	TRUE	significant and functional
SG10K_SV_DEL_chr11_124250538_851	DEL	chr11	124250538	124251389	NA	0.164379	fst_chi_ind	0	1000	0.001	0.00389562	TRUE	0.84946	["is_LOF"]	TRUE	significant and functional
SG10K_SV_DEL_chr11_31372226_3873	DEL	chr11	31372226	31376099	NA	0.194843	fst_chi_ind	0	1000	0.001	0.00389562	TRUE	0.94095	["is_LOF"]	TRUE	significant and functional
SG10K_SV_DEL_chr11_3217508_5348	DEL	chr11	3217508	3222856	NA	0.0477093	fst_chi_ind	0	1000	0.001	0.00389562	TRUE	0.92819	["is_LOF"]	TRUE	significant and functional
SG10K_SV_DEL_chr11_55264123_6941	DEL	chr11	55264123	55271064	NA	0.0316523	fst_chi_ind	0	1000	0.001	0.00389562	TRUE	0.96647	["is_LOF"]	TRUE	significant and functional
SG10K_SV_DEL_chr12_40488154_1680	DEL	chr12	40488154	40489834	NA	0.0757003	fst_chi_ind	0	1000	0.001	0.00389562	TRUE	0.94204	["is_LOF"]	TRUE	significant and functional
SG10K_SV_DEL_chr12_7798646_106957	DEL	chr12	7798646	7905603	NA	0.0179804	fst_chi_ind	0	1000	0.001	0.00389562	TRUE	0.49426	["is_LOF"]	TRUE	significant and functional
SG10K_SV_DEL_chr13_21158126_3663	DEL	chr13	21158126	21161789	NA	0.014438	fst_ind_mal	0	1000	0.001	0.00389562	TRUE	0.96118	["is_LOF"]	TRUE	significant and functional
SG10K_SV_DEL_chr13_21168399_3939	DEL	chr13	21168399	21172338	NA	0.0138838	fst_ind_mal	0	1000	0.001	0.00389562	TRUE	0.88974	["is_LOF"]	TRUE	significant and functional
SG10K_SV_DEL_chr15_78928327_13225	DEL	chr15	78928327	78941552	NA	0.0252848	fst_chi_ind	0	1000	0.001	0.00389562	TRUE	0.93311	["is_LOF"]	TRUE	significant and functional
SG10K_SV_DEL_chr16_28597997_12994	DEL	chr16	28597997	28610991	NA	0.0327411	fst_chi_ind	0	1000	0.001	0.00389562	TRUE	0.95553	["is_LOF"]	TRUE	significant and functional
SG10K_SV_DEL_chr17_72819088_6133	DEL	chr17	72819088	72825221	NA	0.0270444	fst_chi_ind	0	1000	0.001	0.00389562	TRUE	0.87716	["is_LOF"]	TRUE	significant and functional
SG10K_SV_DEL_chr19_21383385_84	DEL	chr19	21383385	21383469	NA	0.0552604	fst_ind_mal	0	1000	0.001	0.00389562	TRUE	0.53344	["is_LOF"]	TRUE	significant and functional
SG10K_SV_DEL_chr19_35511459_51	DEL	chr19	35511459	35511510	NA	0.0499019	fst_ind_mal	0	1000	0.001	0.00389562	TRUE	0.29379	["is_LOF"]	TRUE	significant and functional
SG10K_SV_DEL_chr19_52592753_1602	DEL	chr19	52592753	52594355	NA	0.0552359	fst_chi_ind	0	1000	0.001	0.00389562	TRUE	0.81265	["is_LOF"]	TRUE	significant and functional
SG10K_SV_DEL_chr19_52613680_84	DEL	chr19	52613680	52613764	NA	0.208077	fst_chi_ind	0	1000	0.001	0.00389562	TRUE	0.68908	["is_LOF"]	TRUE	significant and functional
SG10K_SV_DEL_chr19_53099123_29831	DEL	chr19	53099123	53128954	NA	0.0180893	fst_chi_ind	0	1000	0.001	0.00389562	TRUE	0.82194	["is_LOF"]	TRUE	significant and functional
SG10K_SV_DEL_chr2_227329781_842	DEL	chr2	227329781	227330623	NA	0.0430038	fst_chi_ind	0	1000	0.001	0.00389562	TRUE	0.81137	["is_LOF"]	TRUE	significant and functional
SG10K_SV_DEL_chr2_30605951_3375	DEL	chr2	30605951	30609326	NA	0.0422472	fst_chi_ind	0	1000	0.001	0.00389562	TRUE	0.88281	["is_LOF"]	TRUE	significant and functional
SG10K_SV_DEL_chr2_97188553_1850	DEL	chr2	97188553	97190403	NA	0.0839999	fst_chi_mal	0	1000	0.001	0.00389562	TRUE	0.84582	["is_LOF"]	TRUE	significant and functional
SG10K_SV_DEL_chr21_32571358_4269	DEL	chr21	32571358	32575627	NA	0.0169114	fst_chi_ind	0	1000	0.001	0.00389562	TRUE	0.9096	["is_LOF"]	TRUE	significant and functional
SG10K_SV_DEL_chr3_10176863_4132	DEL	chr3	10176863	10180995	NA	0.0135299	fst_chi_ind	0	1000	0.001	0.00389562	TRUE	0.93093	["is_LOF"]	TRUE	significant and functional
SG10K_SV_DEL_chr4_127124_6142	DEL	chr4	127124	133266	NA	0.188361	fst_chi_ind	0	1000	0.001	0.00389562	TRUE	0.97376	["is_LOF"]	TRUE	significant and functional
SG10K_SV_DEL_chr4_168698305_1772	DEL	chr4	168698305	168700077	NA	0.0457932	fst_ind_mal	0	1000	0.001	0.00389562	TRUE	0.87753	["is_LOF"]	TRUE	significant and functional
SG10K_SV_DEL_chr4_87615925_135	DEL	chr4	87615925	87616061	NA	0.188397	fst_ind_mal	0	1000	0.001	0.00389562	TRUE	0.27137	["is_LOF"]	TRUE	significant and functional
SG10K_SV_DEL_chr5_140842552_16794	DEL	chr5	140842552	140859346	NA	0.0259374	fst_ind_mal	0	1000	0.001	0.00389562	TRUE	0.94697	["is_LOF"]	TRUE	significant and functional
SG10K_SV_DEL_chr5_181253074_1339	DEL	chr5	181253074	181254413	NA	0.0208769	fst_chi_ind	0	1000	0.001	0.00389562	TRUE	0.70749	["is_LOF"]	TRUE	significant and functional
SG10K_SV_DEL_chr5_43665664_158655	DEL	chr5	43665664	43824319	NA	0.0357106	fst_chi_ind	0	1000	0.001	0.00389562	TRUE	0.95972	["is_LOF"]	TRUE	significant and functional
SG10K_SV_DEL_chr6_158745097_8868	DEL	chr6	158745097	158753965	NA	0.0190931	fst_ind_mal	0	1000	0.001	0.00389562	TRUE	0.91507	["is_LOF"]	TRUE	significant and functional
SG10K_SV_DEL_chr6_73289025_10866	DEL	chr6	73289025	73299891	NA	0.0151044	fst_chi_ind	0	1000	0.001	0.00389562	TRUE	0.89958	["is_LOF"]	TRUE	significant and functional
SG10K_SV_DEL_chr6_8432262_2730	DEL	chr6	8432262	8434992	NA	0.0144264	fst_ind_mal	0	1000	0.001	0.00389562	TRUE	0.90979	["is_LOF"]	TRUE	significant and functional
SG10K_SV_DEL_chr8_74450636_4091	DEL	chr8	74450636	74454727	NA	0.0567684	fst_chi_ind	0	1000	0.001	0.00389562	TRUE	0.90796	["is_LOF"]	TRUE	significant and functional
SG10K_SV_DEL_chr9_132883699_1044	DEL	chr9	132883699	132884743	NA	0.0194827	fst_chi_ind	0	1000	0.001	0.00389562	TRUE	0.91161	["is_LOF"]	TRUE	significant and functional
SG10K_SV_DUP_chr1_17267651_27038	DUP	chr1	17267651	17294689	NA	0.0137875	fst_chi_ind	0	1000	0.001	0.00389562	TRUE	0.99927	["is_COPY_GAIN"]	TRUE	significant and functional
SG10K_SV_DUP_chr1_44140118_210	DUP	chr1	44140118	44140328	NA	0.0221943	fst_chi_ind	0	1000	0.001	0.00389562	TRUE	0.50355	["is_LOF"]	TRUE	significant and functional
SG10K_SV_DUP_chr1_45616971_14418	DUP	chr1	45616971	45631389	NA	0.0194489	fst_chi_ind	0	1000	0.001	0.00389562	TRUE	0.99964	["is_COPY_GAIN"]	TRUE	significant and functional
SG10K_SV_DUP_chr10_44927493_1193	DUP	chr10	44927493	44928686	NA	0.0220971	fst_chi_ind	0	1000	0.001	0.00389562	TRUE	0.85201	["is_DUP_LOF"]	TRUE	significant and functional
SG10K_SV_DUP_chr11_5862725_52672	DUP	chr11	5862725	5915397	NA	0.0650585	fst_chi_ind	0	1000	0.001	0.00389562	TRUE	0.99563	["is_COPY_GAIN"]	TRUE	significant and functional
SG10K_SV_DUP_chr11_59042144_43569	DUP	chr11	59042144	59085713	NA	0.028804	fst_chi_ind	0	1000	0.001	0.00389562	TRUE	0.35958	["is_COPY_GAIN"]	TRUE	significant and functional
SG10K_SV_DUP_chr11_71527629_60	DUP	chr11	71527629	71527689	NA	0.069779	fst_chi_ind	0	1000	0.001	0.00389562	TRUE	0.34245	["is_LOF"]	TRUE	significant and functional
SG10K_SV_DUP_chr12_40482172_2964	DUP	chr12	40482172	40485136	NA	0.0340845	fst_ind_mal	0	1000	0.001	0.00389562	TRUE	0.88318	["is_LOF"]	TRUE	significant and functional
SG10K_SV_DUP_chr12_40486153_2097	DUP	chr12	40486153	40488250	NA	0.0426683	fst_ind_mal	0	1000	0.001	0.00389562	TRUE	0.96501	["is_LOF"]	TRUE	significant and functional
SG10K_SV_DUP_chr12_40486426_2610	DUP	chr12	40486426	40489036	NA	0.0455122	fst_chi_mal	0	1000	0.001	0.00389562	TRUE	0.27757	["is_LOF"]	TRUE	significant and functional
SG10K_SV_DUP_chr13_113262899_105	DUP	chr13	113262899	113263004	NA	0.020278	fst_chi_ind	0	1000	0.001	0.00389562	TRUE	0.28759	["is_COPY_GAIN"]	TRUE	significant and functional
SG10K_SV_DUP_chr13_113403864_156	DUP	chr13	113403864	113404020	NA	0.0359763	fst_chi_ind	0	1000	0.001	0.00389562	TRUE	0.98542	["is_LOF"]	TRUE	significant and functional
SG10K_SV_DUP_chr13_113403869_442	DUP	chr13	113403869	113404311	NA	0.0128679	fst_chi_ind	0	1000	0.001	0.00389562	TRUE	0.96555	["is_LOF"]	TRUE	significant and functional
SG10K_SV_DUP_chr14_24212513_168	DUP	chr14	24212513	24212681	NA	0.0221162	fst_chi_ind	0	1000	0.001	0.00389562	TRUE	0.88427	["is_DUP_LOF"]	TRUE	significant and functional
SG10K_SV_DUP_chr15_52523963_888	DUP	chr15	52523963	52524851	NA	0.0290453	fst_chi_ind	0	1000	0.001	0.00389562	TRUE	0.95462	["is_DUP_LOF"]	TRUE	significant and functional
SG10K_SV_DUP_chr16_89089424_34113	DUP	chr16	89089424	89123537	NA	0.0193152	fst_chi_mal	0	1000	0.001	0.00389562	TRUE	0.99927	["is_COPY_GAIN","is_DUP_LOF"]	TRUE	significant and functional
SG10K_SV_DUP_chr18_46702717_127549	DUP	chr18	46702717	46830266	NA	0.0145749	fst_chi_ind	0	1000	0.001	0.00389562	TRUE	0.99982	["is_COPY_GAIN"]	TRUE	significant and functional
SG10K_SV_DUP_chr19_18179582_21490	DUP	chr19	18179582	18201072	NA	0.0244185	fst_chi_ind	0	1000	0.001	0.00389562	TRUE	0.98378	["is_COPY_GAIN"]	TRUE	significant and functional
SG10K_SV_DUP_chr19_21971837_588	DUP	chr19	21971837	21972425	NA	0.0133507	fst_chi_ind	0	1000	0.001	0.00389562	TRUE	0.9969	["is_LOF"]	TRUE	significant and functional
SG10K_SV_DUP_chr19_4511467_396	DUP	chr19	4511467	4511863	NA	0.0544347	fst_ind_mal	0	1000	0.001	0.00389562	TRUE	0.45927	["is_LOF"]	TRUE	significant and functional
SG10K_SV_DUP_chr19_4511718_198	DUP	chr19	4511718	4511916	NA	0.056225	fst_chi_ind	0	1000	0.001	0.00389562	TRUE	0.61782	["is_LOF"]	TRUE	significant and functional
SG10K_SV_DUP_chr19_57477116_14672	DUP	chr19	57477116	57491788	NA	0.0251012	fst_chi_ind	0	1000	0.001	0.00389562	TRUE	0.99982	["is_COPY_GAIN"]	TRUE	significant and functional
SG10K_SV_DUP_chr2_177685103_29708	DUP	chr2	177685103	177714811	NA	0.0194332	fst_chi_ind	0	1000	0.001	0.00389562	TRUE	0.99945	["is_DUP_LOF"]	TRUE	significant and functional
SG10K_SV_DUP_chr2_46480662_78	DUP	chr2	46480662	46480740	NA	0.0294205	fst_chi_ind	2	1000	0.002	0.00749769	TRUE	0.23692	["is_LOF"]	TRUE	significant and functional
SG10K_SV_DUP_chr2_89203902_22778	DUP	chr2	89203902	89226680	NA	0.021121	fst_chi_ind	0	1000	0.001	0.00389562	TRUE	0.99909	["is_COPY_GAIN"]	TRUE	significant and functional
SG10K_SV_DUP_chr2_99121779_60976	DUP	chr2	99121779	99182755	NA	0.0153722	fst_chi_ind	0	1000	0.001	0.00389562	TRUE	0.99982	["is_COPY_GAIN"]	TRUE	significant and functional
SG10K_SV_DUP_chr20_35166772_9875	DUP	chr20	35166772	35176647	NA	0.0145962	fst_chi_ind	0	1000	0.001	0.00389562	TRUE	0.99927	["is_COPY_GAIN"]	TRUE	significant and functional
SG10K_SV_DUP_chr21_18684478_24227	DUP	chr21	18684478	18708705	NA	0.0175416	fst_chi_ind	0	1000	0.001	0.00389562	TRUE	0.99945	["is_COPY_GAIN"]	TRUE	significant and functional
SG10K_SV_DUP_chr22_45349595_942	DUP	chr22	45349595	45350537	NA	0.0455614	fst_chi_mal	0	1000	0.001	0.00389562	TRUE	0.26262	["is_DUP_LOF"]	TRUE	significant and functional
SG10K_SV_DUP_chr4_186008703_204362	DUP	chr4	186008703	186213065	NA	0.0136603	fst_chi_ind	0	1000	0.001	0.00389562	TRUE	0.99964	["is_COPY_GAIN"]	TRUE	significant and functional
SG10K_SV_DUP_chr5_179629114_727	DUP	chr5	179629114	179629841	NA	0.0305105	fst_ind_mal	0	1000	0.001	0.00389562	TRUE	0.9189	["is_COPY_GAIN"]	TRUE	significant and functional
SG10K_SV_DUP_chr5_32106096_61573	DUP	chr5	32106096	32167669	NA	0.0160442	fst_ind_mal	0	1000	0.001	0.00389562	TRUE	0.99818	["is_COPY_GAIN"]	TRUE	significant and functional
SG10K_SV_DUP_chr6_35786783_12225	DUP	chr6	35786783	35799008	NA	0.0273764	fst_chi_mal	0	1000	0.001	0.00389562	TRUE	0.96829	["is_COPY_GAIN"]	TRUE	significant and functional
SG10K_SV_DUP_chr6_37993827_25633	DUP	chr6	37993827	38019460	NA	0.0140928	fst_chi_mal	0	1000	0.001	0.00389562	TRUE	0.99872	["is_COPY_GAIN","is_DUP_LOF"]	TRUE	significant and functional
SG10K_SV_DUP_chr6_73747426_18829	DUP	chr6	73747426	73766255	NA	0.0225289	fst_chi_ind	0	1000	0.001	0.00389562	TRUE	1	["is_DUP_LOF"]	TRUE	significant and functional
SG10K_SV_DUP_chr7_100957691_204	DUP	chr7	100957691	100957895	NA	0.106994	fst_chi_mal	0	1000	0.001	0.00389562	TRUE	0.2546	["is_LOF"]	TRUE	significant and functional
SG10K_SV_DUP_chr7_100958305_204	DUP	chr7	100958305	100958509	NA	0.0127979	fst_chi_mal	1	1000	0.001	0.00389562	TRUE	0.64115	["is_LOF"]	TRUE	significant and functional
SG10K_SV_DUP_chr7_100958523_408	DUP	chr7	100958523	100958931	NA	0.0192989	fst_chi_ind	0	1000	0.001	0.00389562	TRUE	0.61673	["is_LOF"]	TRUE	significant and functional
SG10K_SV_DUP_chr7_100958671_102	DUP	chr7	100958671	100958773	NA	0.0137708	fst_chi_mal	2	1000	0.002	0.00749769	TRUE	0.22763	["is_LOF"]	TRUE	significant and functional
SG10K_SV_DUP_chr8_123070188_3853	DUP	chr8	123070188	123074041	NA	0.0139894	fst_chi_ind	0	1000	0.001	0.00389562	TRUE	0.99745	["is_DUP_LOF"]	TRUE	significant and functional
SG10K_SV_DUP_chr8_124420455_50696	DUP	chr8	124420455	124471151	NA	0.0131464	fst_chi_mal	0	1000	0.001	0.00389562	TRUE	0.99964	["is_COPY_GAIN"]	TRUE	significant and functional
SG10K_SV_DUP_chr9_104600928_6183	DUP	chr9	104600928	104607111	NA	0.0160514	fst_chi_ind	0	1000	0.001	0.00389562	TRUE	0.39165	["is_COPY_GAIN"]	TRUE	significant and functional
SG10K_SV_DUP_chr9_132883703_1178	DUP	chr9	132883703	132884881	NA	0.0404811	fst_chi_ind	0	1000	0.001	0.00389562	TRUE	0.4394	["is_DUP_LOF"]	TRUE	significant and functional
SG10K_SV_DUP_chr9_37502510_12553	DUP	chr9	37502510	37515063	NA	0.0239855	fst_ind_mal	0	1000	0.001	0.00389562	TRUE	0.99909	["is_COPY_GAIN"]	TRUE	significant and functional
SG10K_SV_INS_chr19_41807206_209	INS	chr19	41807206	-1	NA	0.0218523	fst_chi_ind	0	1000	0.001	0.00389562	TRUE	1	["is_LOF"]	TRUE	significant and functional
SG10K_SV_INS_chr19_52384797_UNDEF	INS	chr19	52384797	52384797	NA	0.013787	fst_ind_mal	0	1000	0.001	0.00389562	TRUE	0.49754	["is_LOF"]	TRUE	significant and functional

## Sheet: Supplementary Data 9
Supplementary Data 9: Linkage Disequilibrium R2 between SV and lead GWAS SNP obtain from the GWAS Catalog. The P-values were obtained from each individual study.
SV_ID	SV_CHR	SV_START	SNP_CHR	SNP_POSITION	R2	GWAS Trait	Pubmed ID	SVTK_ANNOTATIONS	SVTYPE	GWAS_title	GWAS_initialsample	GWAS_replicationsample	GWAS_pvalue	GWAS_riskAlleleFreq	SNP_ID
SG10K_SV_DEL_chr10_117570738_181	10	117570738	10	117586415	0.89083	Double-edged eyelids	29895819	[]	DEL	Genome-wide association study in Japanese females identifies fifteen novel skin-related trait associations.	2,069 Japanese ancestry female cases, 3,545 Japanese ancestry female controls	NA	2e-07	0.52	rs1415425
SG10K_SV_DEL_chr10_30957818_5022	10	30957818	10	30947519	1	Smoking initiation	36477530	[]	DEL	Genetic diversity fuels gene discovery for tobacco and alcohol use.	3,382,012 European ancestry, East Asian ancestry, Hispanic or Latin American, African ancestry individuals	NA	1e-09	0.818	rs10763853
SG10K_SV_DEL_chr10_30957818_5022	10	30957818	10	31064371	0.96336	Pulse pressure	30578418	[]	DEL	Trans-ethnic association study of blood pressure determinants in over 750,000 individuals.	365,998 European ancestry individuals, 63,490 African ancestry individuals, 22,802 Hispanic individuals, 4,792 Asian ancestry individuals, 2,695 Native American ancestry individuals	299,024 European ancestry individuals, 17,277 individuals	8e-09	0.8071	rs67326273
SG10K_SV_DEL_chr10_5847596_3258	10	5847596	10	5844771	0.99049	Systemic lupus erythematosus (MTAG)	36750564	[]	DEL	Multi-ancestry and multi-trait genome-wide association meta-analyses inform clinical risk prediction for systemic lupus erythematosus.	at least 5,877 East Asian ancestry cases, at least 188,588 East Asian ancestry controls, at least 14,355 European ancestry cases, at least 505,956 European ancestry controls, at least 1,393 admixed American ancestry cases, at least 2,327 admixed American ancestry controls (MTAG boosted by autoimmune diseases samples)	NA	5e-08	NR	rs2380205
SG10K_SV_DEL_chr10_5847596_3258	10	5847596	10	5862955	0.98535	Monocyte count	32888493	[]	DEL	Trans-ethnic and Ancestry-Specific Blood-Cell Genetics in 746,667 Individuals from 5 Global Populations.	639,696 African American or Afro-Caribbean, African ancestry, European ancestry, East Asian ancestry, Hispanic or Latin American and South Asian ancestry individuals	NA	4e-24	0.379763	rs2203197
SG10K_SV_DEL_chr10_69521247_10089	10	69521247	10	69513601	0.99461	Type 2 diabetes	30718926	[]	DEL	Identification of 28 new susceptibility loci for type 2 diabetes in the Japanese population.	36,614 Japanese ancestry cases, 155,150 Japanese ancestry controls	NA	3e-09	0.51	rs1955163
SG10K_SV_DEL_chr10_69521247_10089	10	69521247	10	69513601	0.99461	Type 2 diabetes	32499647	[]	DEL	Identification of type 2 diabetes loci in 433,540 East Asian individuals.	77,418 East Asian cases, 356,122 East Asian controls	NA	2e-11	0.541	rs1955163
SG10K_SV_DEL_chr10_69521247_10089	10	69521247	10	69513601	0.99461	Type 2 diabetes	32514122	[]	DEL	Large-scale genome-wide association study in a Japanese population identifies novel susceptibility loci across different diseases.	40,250 Japanese ancestry cases, 170,615 Japanese ancestry controls	NA	3e-09	0.495328	rs1955163
SG10K_SV_DEL_chr10_69521247_10089	10	69521247	10	69513601	0.99461	Type 2 diabetes	32541925	[]	DEL	Discovery of 318 new risk loci for type 2 diabetes and related vascular outcomes among 1.4 million participants in a multi-ancestry meta-analysis.	46,511 Asian ancestry cases, 169,776 Asian ancestry controls	NA	5e-09	0.5105	rs1955163
SG10K_SV_DEL_chr10_69521247_10089	10	69521247	10	69515607	0.99482	Height	36224396	[]	DEL	A saturated map of common genetic variants associated with human height.	5,314,291 European ancestry, Hispanic or Latin American, East Asian ancestry, African ancestry, South Asian ancestry individuals	NA	6e-46	0.1205	rs10998840
SG10K_SV_DEL_chr10_91873578_1227	10	91873578	10	91882000	0.97234	Serum alkaline phosphatase levels	34594039	[]	DEL	A cross-population atlas of genetic associations for 220 human phenotypes.	344,292 European ancestry individuals, 118,886 East Asian ancestry individuals	NA	3e-13	NR	rs1890896
SG10K_SV_DEL_chr11_10238500_1266	11	10238500	11	10274674	0.97761	Urinary albumin-to-creatinine ratio	31511532	[]	DEL	Genome-wide association meta-analyses and fine-mapping elucidate pathways influencing albuminuria.	547,361 European ancestry individuals, 6,795 African American individuals, 6,324 East Asian ancestry individuals, 2,335 South Asian ancestry individuals, 1,442 Hispanic individuals	NA	6e-10	NR	rs113139575
SG10K_SV_DEL_chr11_10238500_1266	11	10238500	11	10333504	0.84524	Red blood cell count	36329257	[]	DEL	Phenome-wide analysis of Taiwan Biobank reveals novel glycemia-related loci and genetic risks for diabetes.	76,086 Taiwanese ancestry individuals	NA	7e-06	NR	rs72852806
SG10K_SV_DEL_chr11_103217199_156	11	103217199	11	103217685	0.89947	Body mass index	34594039	[]	DEL	A cross-population atlas of genetic associations for 220 human phenotypes.	359,983 European ancestry individuals, 163,835 East Asian ancestry individuals	NA	7e-09	NR	rs680071
SG10K_SV_DEL_chr11_103217199_156	11	103217199	11	103217685	0.89947	Serum uric acid levels	34594039	[]	DEL	A cross-population atlas of genetic associations for 220 human phenotypes.	343,836 European ancestry individuals, 129,405 East Asian ancestry individuals	NA	2e-09	NR	rs680071
SG10K_SV_DEL_chr11_127586403_134	11	127586403	11	127591584	0.98744	Smoking initiation	36477530	[]	DEL	Genetic diversity fuels gene discovery for tobacco and alcohol use.	3,382,012 European ancestry, East Asian ancestry, Hispanic or Latin American, African ancestry individuals	NA	5e-14	0.588	rs4937246
SG10K_SV_DEL_chr11_127586403_134	11	127586403	11	127593138	0.99249	Smoking initiation	36477530	[]	DEL	Genetic diversity fuels gene discovery for tobacco and alcohol use.	3,382,012 European ancestry, East Asian ancestry, Hispanic or Latin American, African ancestry individuals	NA	2e-14	0.602	rs7937974
SG10K_SV_DEL_chr11_128812821_693	11	128812821	11	128794013	0.97513	Height	31562340	[]	DEL	Characterizing rare and low-frequency height-associated variants in the Japanese population.	159,095 Japanese ancestry individuals	32,692 Japanese ancestry individuals	8e-12	NR	rs680952
SG10K_SV_DEL_chr11_128812821_693	11	128812821	11	128815459	0.95549	Height	34594039	[]	DEL	A cross-population atlas of genetic associations for 220 human phenotypes.	360,388 European ancestry individuals, 165,056 East Asian ancestry individuals	NA	2e-22	NR	rs549941
SG10K_SV_DEL_chr11_128812821_693	11	128812821	11	128816368	0.99503	Height	36224396	[]	DEL	A saturated map of common genetic variants associated with human height.	5,314,291 European ancestry, Hispanic or Latin American, East Asian ancestry, African ancestry, South Asian ancestry individuals	NA	6e-145	0.3022	rs681296
SG10K_SV_DEL_chr11_128812821_693	11	128812821	11	128817410	0.95986	Height	36224396	[]	DEL	A saturated map of common genetic variants associated with human height.	472,730 East Asian ancestry individuals	NA	1e-13	0.297	rs500081
SG10K_SV_DEL_chr11_128812821_693	11	128812821	11	128822081	0.91586	Estimated glomerular filtration rate (creatinine)	35710981	[]	DEL	Epigenomic and transcriptomic analyses define core cell types, genes and targetable mechanisms for kidney disease.	1,205,871 European ancestry individuals, 168,300 East Asian ancestry individuals, 63,553 African ancestry individuals, 23,509 Hispanic or Latin American individuals, 22,103 African American individuals, 21,791 Central Asian or South Asian ancestry individuals, 1,502 Middle Eastern ancestry individuals, 939 other admixed ancestry individuals, 602 Native American ancestry individuals, 150 Asian anc…	NA	4e-08	0.2781	rs571856
SG10K_SV_DEL_chr11_134732084_5683	11	134732084	11	134741496	0.85465	Weight	34594039	[]	DEL	A cross-population atlas of genetic associations for 220 human phenotypes.	360,116 European ancestry individuals, 165,419 East Asian ancestry individuals	NA	3e-10	NR	rs111258054
SG10K_SV_DEL_chr11_28985655_5686	11	28985655	11	28994955	0.98664	Height	36224396	[]	DEL	A saturated map of common genetic variants associated with human height.	5,314,291 European ancestry, Hispanic or Latin American, East Asian ancestry, African ancestry, South Asian ancestry individuals	NA	2e-53	0.4723	rs7126178
SG10K_SV_DEL_chr11_31372226_3873	11	31372226	11	31212310	0.89088	Cigarettes smoked per day	36477530	["is_LOF"]	DEL	Genetic diversity fuels gene discovery for tobacco and alcohol use.	783,784 European ancestry, East Asian ancestry, Hispanic or Latin American, African ancestry individuals	NA	2e-14	0.67	rs2554053
SG10K_SV_DEL_chr11_31372226_3873	11	31372226	11	31327936	0.95748	Cigarettes smoked per day	36477530	["is_LOF"]	DEL	Genetic diversity fuels gene discovery for tobacco and alcohol use.	783,784 European ancestry, East Asian ancestry, Hispanic or Latin American, African ancestry individuals	NA	6e-16	0.33	rs61879884
SG10K_SV_DEL_chr11_31372226_3873	11	31372226	11	31399033	0.995	Height	36224396	["is_LOF"]	DEL	A saturated map of common genetic variants associated with human height.	5,314,291 European ancestry, Hispanic or Latin American, East Asian ancestry, African ancestry, South Asian ancestry individuals	NA	4e-25	0.3207	rs17632324
SG10K_SV_DEL_chr11_48658642_211	11	48658642	11	48518671	0.9061	Apolipoprotein A1 levels	33462484	[]	DEL	Genetics of 35 blood and urine biomarkers in the UK Biobank.	311,601 European ancestry individuals, 5,550 African ancestry individuals, 6,682 South Asian ancestry individuals	NA	4e-20	NR	rs11039798
SG10K_SV_DEL_chr11_48658642_211	11	48658642	11	48518671	0.9061	C-reactive protein levels	33462484	[]	DEL	Genetics of 35 blood and urine biomarkers in the UK Biobank.	341,805 European ancestry individuals, 6,006 African ancestry individuals, 7,316 South Asian ancestry individuals	NA	6e-15	NR	rs11039798
SG10K_SV_DEL_chr11_48658642_211	11	48658642	11	48518671	0.9061	High density lipoprotein cholesterol levels	33462484	[]	DEL	Genetics of 35 blood and urine biomarkers in the UK Biobank.	313,372 European ancestry individuals, 5,573 African ancestry individuals, 6,689 South Asian ancestry individuals	NA	1e-37	NR	rs11039798
SG10K_SV_DEL_chr11_48658642_211	11	48658642	11	48518671	0.9061	Insulin-like growth factor 1 levels	33462484	[]	DEL	Genetics of 35 blood and urine biomarkers in the UK Biobank.	340,567 European ancestry individuals, 5,974 African ancestry individuals, 7,283 South Asian ancestry individuals	NA	4e-29	NR	rs11039798
SG10K_SV_DEL_chr11_48658642_211	11	48658642	11	48902204	0.91174	Diastolic blood pressure	27841878	[]	DEL	Genome-wide association analyses using electronic health records identify new loci influencing blood pressure variation.	295,529 European ancestry individuals, 8,231 Latino individuals, 3,058 African American individuals, 2,029 African British individuals, 7,701 East Asian ancestry individuals, 2,735 South Asian ancestry individuals, 1,979 mixed and unknown ancestry individuals	NA	3e-06	NR	rs61448762
SG10K_SV_DEL_chr11_48658642_211	11	48658642	11	48902204	0.91174	Systolic blood pressure	27841878	[]	DEL	Genome-wide association analyses using electronic health records identify new loci influencing blood pressure variation.	80,792 European ancestry individuals, 8,231 Latino individuals, 3,058 African American individuals, 7,243 East Asian ancestry individuals, 461 South Asian ancestry individuals	NA	3e-07	NR	rs61448762
SG10K_SV_DEL_chr11_48658642_211	11	48658642	11	48963956	0.85819	Primary open angle glaucoma (multi-trait analysis)	37386247	[]	DEL	Large-scale multitrait genome-wide association analyses identify hundreds of glaucoma risk loci.	at least 29,241 European ancestry cases, at least 350,181 European ancestry controls (MTAG boosted by vertical cup-to-disc ratio and intraocular pressure samples), 6,935 Asian ancestry cases, 39,588 Asian ancestry controls, 3,281 African ancestry cases, 2,791 African ancestry controls	NA	1e-10	NR	rs10839199
SG10K_SV_DEL_chr11_49420780_311	11	49420780	11	49454272	0.93449	Vascular endothelial function	36620623	[]	DEL	Genome-wide association study for vascular aging highlights pathways shared with cardiovascular traits in Koreans.	97 Korean ancestry individuals	NA	6e-06	NR	rs11040378
SG10K_SV_DEL_chr11_49420780_311	11	49420780	11	49455714	0.91879	Type 2 diabetes	35551307	[]	DEL	Multi-ancestry genetic study of type 2 diabetes highlights the power of diverse populations for discovery and translation.	251,740 European ancestry individuals, 139,705 East Asian ancestry individuals, 40,737 South Asian ancestry individuals, 27,417 Hispanic individuals, 30,167 African American individuals, 2,426 Zulu ancestry individuals	NA	5e-08	NR	rs6485981
SG10K_SV_DEL_chr11_49737744_1561	11	49737744	11	49454272	0.89358	Vascular endothelial function	36620623	[]	DEL	Genome-wide association study for vascular aging highlights pathways shared with cardiovascular traits in Koreans.	97 Korean ancestry individuals	NA	6e-06	NR	rs11040378
SG10K_SV_DEL_chr11_49737744_1561	11	49737744	11	49455714	0.87865	Type 2 diabetes	35551307	[]	DEL	Multi-ancestry genetic study of type 2 diabetes highlights the power of diverse populations for discovery and translation.	251,740 European ancestry individuals, 139,705 East Asian ancestry individuals, 40,737 South Asian ancestry individuals, 27,417 Hispanic individuals, 30,167 African American individuals, 2,426 Zulu ancestry individuals	NA	5e-08	NR	rs6485981
SG10K_SV_DEL_chr11_54756273_21803	11	54756273	11	54688600	0.99439	Body mass index	35051171	[]	DEL	Genome-wide association study identifies genetic risk loci for adiposity in a Taiwanese population.	21,930 Taiwanese ancestry individuals	NA	7e-06	NR	rs497221
SG10K_SV_DEL_chr11_54756273_21803	11	54756273	11	55241529	0.96013	Body mass index	35051171	[]	DEL	Genome-wide association study identifies genetic risk loci for adiposity in a Taiwanese population.	21,930 Taiwanese ancestry individuals	NA	9e-06	NR	rs3974160
SG10K_SV_DEL_chr11_54985270_6735	11	54985270	11	54592369	0.90485	Aspartate aminotransferase levels	33462484	[]	DEL	Genetics of 35 blood and urine biomarkers in the UK Biobank.	341,246 European ancestry individuals, 5,982 African ancestry individuals, 7,313 South Asian ancestry individuals	NA	6e-10	NR	rs116560015
SG10K_SV_DEL_chr11_54985270_6735	11	54985270	11	55094792	0.98711	Gamma glutamyl transpeptidase	34594039	[]	DEL	A cross-population atlas of genetic associations for 220 human phenotypes.	344,104 European ancestry individuals, 133,471 East Asian ancestry individuals	NA	3e-08	NR	rs117339203
SG10K_SV_DEL_chr11_54985270_6735	11	54985270	11	55362245	0.93656	Myocardial ischemia	35121771	[]	DEL	Leveraging deep phenotyping from health check-up cohort with 10,000 Korean individuals for phenome-wide association study of 136 traits.	7,470 Korean ancestry individuals	NA	2e-08	0.103748	rs80167961
SG10K_SV_DEL_chr11_54985270_6735	11	54985270	11	55538948	0.91633	Myocardial ischemia	35121771	[]	DEL	Leveraging deep phenotyping from health check-up cohort with 10,000 Korean individuals for phenome-wide association study of 136 traits.	7,470 Korean ancestry individuals	NA	2e-08	0.103548	rs7123579
SG10K_SV_DEL_chr11_55127440_4837	11	55127440	11	54592270	0.84347	Serum creatinine levels	34594039	[]	DEL	A cross-population atlas of genetic associations for 220 human phenotypes.	344,104 European ancestry individuals, 150,266 East Asian ancestry individuals	NA	4e-10	NR	rs10902366
SG10K_SV_DEL_chr11_55127440_4837	11	55127440	11	54601901	0.93296	Red blood cell count	32888493	[]	DEL	Trans-ethnic and Ancestry-Specific Blood-Cell Genetics in 746,667 Individuals from 5 Global Populations.	727,624 African American or Afro-Caribbean, African ancestry, European ancestry, East Asian ancestry, Hispanic or Latin American and South Asian ancestry individuals	NA	2e-10	0.135619	rs10902360
SG10K_SV_DEL_chr11_55127440_4837	11	55127440	11	54642813	0.9047	Estimated glomerular filtration rate (creatinine)	34272381	[]	DEL	Discovery and prioritization of variants and genes for kidney function in >1.2 million individuals.	1,004,040 European ancestry individuals, 165,726 East Asian ancestry individuals, 13,842 African American individuals, 13,359 South Asian ancestry individuals, 4,961 Hispanic individuals, 2 individuals	417,288 European ancestry individuals	2e-15	0.184887	rs4515954
SG10K_SV_DEL_chr11_55127440_4837	11	55127440	11	54697371	0.90901	Estimated glomerular filtration rate	31152163	[]	DEL	A catalog of genetic loci associated with kidney function from analyses of a million individuals.	567,460 European ancestry individuals, 165,726 East Asian ancestry individuals, 13,842 African American individuals, 13,359 South Asian ancestry individuals, 4,961 Hispanic individuals	216,518 European ancestry individuals, 64,204 non-Hispanic black individuals	7e-10	0.7936	rs11532186
SG10K_SV_DEL_chr11_55127440_4837	11	55127440	11	55050272	0.97849	Serum creatinine levels	34594039	[]	DEL	A cross-population atlas of genetic associations for 220 human phenotypes.	344,104 European ancestry individuals, 150,266 East Asian ancestry individuals	NA	2e-11	NR	rs2177345
SG10K_SV_DEL_chr11_55127440_4837	11	55127440	11	55252994	0.99481	Red blood cell count	32888493	[]	DEL	Trans-ethnic and Ancestry-Specific Blood-Cell Genetics in 746,667 Individuals from 5 Global Populations.	727,624 African American or Afro-Caribbean, African ancestry, European ancestry, East Asian ancestry, Hispanic or Latin American and South Asian ancestry individuals	NA	3e-11	0.146439	rs11228868
SG10K_SV_DEL_chr11_55127440_4837	11	55127440	11	55272936	0.95531	Estimated glomerular filtration rate (creatinine)	34272381	[]	DEL	Discovery and prioritization of variants and genes for kidney function in >1.2 million individuals.	1,004,040 European ancestry individuals, 165,726 East Asian ancestry individuals, 13,842 African American individuals, 13,359 South Asian ancestry individuals, 4,961 Hispanic individuals, 2 individuals	417,288 European ancestry individuals	1e-14	0.179842	rs77897671
SG10K_SV_DEL_chr11_55127440_4837	11	55127440	11	55406634	0.91283	Estimated glomerular filtration rate (creatinine)	35710981	[]	DEL	Epigenomic and transcriptomic analyses define core cell types, genes and targetable mechanisms for kidney disease.	1,205,871 European ancestry individuals, 168,300 East Asian ancestry individuals, 63,553 African ancestry individuals, 23,509 Hispanic or Latin American individuals, 22,103 African American individuals, 21,791 Central Asian or South Asian ancestry individuals, 1,502 Middle Eastern ancestry individuals, 939 other admixed ancestry individuals, 602 Native American ancestry individuals, 150 Asian anc…	NA	4e-10	0.1444	rs12222671
SG10K_SV_DEL_chr11_55127440_4837	11	55127440	11	55700912	0.90187	Aspartate aminotransferase levels	33462484	[]	DEL	Genetics of 35 blood and urine biomarkers in the UK Biobank.	341,246 European ancestry individuals, 5,982 African ancestry individuals, 7,313 South Asian ancestry individuals	NA	7e-12	NR	rs78816858
SG10K_SV_DEL_chr11_55184151_31306	11	55184151	11	54592270	0.85515	Serum creatinine levels	34594039	[]	DEL	A cross-population atlas of genetic associations for 220 human phenotypes.	344,104 European ancestry individuals, 150,266 East Asian ancestry individuals	NA	4e-10	NR	rs10902366
SG10K_SV_DEL_chr11_55184151_31306	11	55184151	11	54601901	0.93337	Red blood cell count	32888493	[]	DEL	Trans-ethnic and Ancestry-Specific Blood-Cell Genetics in 746,667 Individuals from 5 Global Populations.	727,624 African American or Afro-Caribbean, African ancestry, European ancestry, East Asian ancestry, Hispanic or Latin American and South Asian ancestry individuals	NA	2e-10	0.135619	rs10902360
SG10K_SV_DEL_chr11_55184151_31306	11	55184151	11	54642813	0.91966	Estimated glomerular filtration rate (creatinine)	34272381	[]	DEL	Discovery and prioritization of variants and genes for kidney function in >1.2 million individuals.	1,004,040 European ancestry individuals, 165,726 East Asian ancestry individuals, 13,842 African American individuals, 13,359 South Asian ancestry individuals, 4,961 Hispanic individuals, 2 individuals	417,288 European ancestry individuals	2e-15	0.184887	rs4515954
SG10K_SV_DEL_chr11_55184151_31306	11	55184151	11	54697371	0.92312	Estimated glomerular filtration rate	31152163	[]	DEL	A catalog of genetic loci associated with kidney function from analyses of a million individuals.	567,460 European ancestry individuals, 165,726 East Asian ancestry individuals, 13,842 African American individuals, 13,359 South Asian ancestry individuals, 4,961 Hispanic individuals	216,518 European ancestry individuals, 64,204 non-Hispanic black individuals	7e-10	0.7936	rs11532186
SG10K_SV_DEL_chr11_55184151_31306	11	55184151	11	55050272	0.97332	Serum creatinine levels	34594039	[]	DEL	A cross-population atlas of genetic associations for 220 human phenotypes.	344,104 European ancestry individuals, 150,266 East Asian ancestry individuals	NA	2e-11	NR	rs2177345
SG10K_SV_DEL_chr11_55184151_31306	11	55184151	11	55252994	0.99285	Red blood cell count	32888493	[]	DEL	Trans-ethnic and Ancestry-Specific Blood-Cell Genetics in 746,667 Individuals from 5 Global Populations.	727,624 African American or Afro-Caribbean, African ancestry, European ancestry, East Asian ancestry, Hispanic or Latin American and South Asian ancestry individuals	NA	3e-11	0.146439	rs11228868
SG10K_SV_DEL_chr11_55184151_31306	11	55184151	11	55272936	0.96883	Estimated glomerular filtration rate (creatinine)	34272381	[]	DEL	Discovery and prioritization of variants and genes for kidney function in >1.2 million individuals.	1,004,040 European ancestry individuals, 165,726 East Asian ancestry individuals, 13,842 African American individuals, 13,359 South Asian ancestry individuals, 4,961 Hispanic individuals, 2 individuals	417,288 European ancestry individuals	1e-14	0.179842	rs77897671
SG10K_SV_DEL_chr11_55184151_31306	11	55184151	11	55406634	0.90688	Estimated glomerular filtration rate (creatinine)	35710981	[]	DEL	Epigenomic and transcriptomic analyses define core cell types, genes and targetable mechanisms for kidney disease.	1,205,871 European ancestry individuals, 168,300 East Asian ancestry individuals, 63,553 African ancestry individuals, 23,509 Hispanic or Latin American individuals, 22,103 African American individuals, 21,791 Central Asian or South Asian ancestry individuals, 1,502 Middle Eastern ancestry individuals, 939 other admixed ancestry individuals, 602 Native American ancestry individuals, 150 Asian anc…	NA	4e-10	0.1444	rs12222671
SG10K_SV_DEL_chr11_55184151_31306	11	55184151	11	55700912	0.89622	Aspartate aminotransferase levels	33462484	[]	DEL	Genetics of 35 blood and urine biomarkers in the UK Biobank.	341,246 European ancestry individuals, 5,982 African ancestry individuals, 7,313 South Asian ancestry individuals	NA	7e-12	NR	rs78816858
SG10K_SV_DEL_chr11_55264123_6941	11	55264123	11	54592270	0.83665	Serum creatinine levels	34594039	["is_LOF"]	DEL	A cross-population atlas of genetic associations for 220 human phenotypes.	344,104 European ancestry individuals, 150,266 East Asian ancestry individuals	NA	4e-10	NR	rs10902366
SG10K_SV_DEL_chr11_55264123_6941	11	55264123	11	54601901	0.92909	Red blood cell count	32888493	["is_LOF"]	DEL	Trans-ethnic and Ancestry-Specific Blood-Cell Genetics in 746,667 Individuals from 5 Global Populations.	727,624 African American or Afro-Caribbean, African ancestry, European ancestry, East Asian ancestry, Hispanic or Latin American and South Asian ancestry individuals	NA	2e-10	0.135619	rs10902360
SG10K_SV_DEL_chr11_55264123_6941	11	55264123	11	54642813	0.9007	Estimated glomerular filtration rate (creatinine)	34272381	["is_LOF"]	DEL	Discovery and prioritization of variants and genes for kidney function in >1.2 million individuals.	1,004,040 European ancestry individuals, 165,726 East Asian ancestry individuals, 13,842 African American individuals, 13,359 South Asian ancestry individuals, 4,961 Hispanic individuals, 2 individuals	417,288 European ancestry individuals	2e-15	0.184887	rs4515954
SG10K_SV_DEL_chr11_55264123_6941	11	55264123	11	54697371	0.90321	Estimated glomerular filtration rate	31152163	["is_LOF"]	DEL	A catalog of genetic loci associated with kidney function from analyses of a million individuals.	567,460 European ancestry individuals, 165,726 East Asian ancestry individuals, 13,842 African American individuals, 13,359 South Asian ancestry individuals, 4,961 Hispanic individuals	216,518 European ancestry individuals, 64,204 non-Hispanic black individuals	7e-10	0.7936	rs11532186
SG10K_SV_DEL_chr11_55264123_6941	11	55264123	11	55050272	0.9743	Serum creatinine levels	34594039	["is_LOF"]	DEL	A cross-population atlas of genetic associations for 220 human phenotypes.	344,104 European ancestry individuals, 150,266 East Asian ancestry individuals	NA	2e-11	NR	rs2177345
SG10K_SV_DEL_chr11_55264123_6941	11	55264123	11	55252994	0.999	Red blood cell count	32888493	["is_LOF"]	DEL	Trans-ethnic and Ancestry-Specific Blood-Cell Genetics in 746,667 Individuals from 5 Global Populations.	727,624 African American or Afro-Caribbean, African ancestry, European ancestry, East Asian ancestry, Hispanic or Latin American and South Asian ancestry individuals	NA	3e-11	0.146439	rs11228868
SG10K_SV_DEL_chr11_55264123_6941	11	55264123	11	55272936	0.95741	Estimated glomerular filtration rate (creatinine)	34272381	["is_LOF"]	DEL	Discovery and prioritization of variants and genes for kidney function in >1.2 million individuals.	1,004,040 European ancestry individuals, 165,726 East Asian ancestry individuals, 13,842 African American individuals, 13,359 South Asian ancestry individuals, 4,961 Hispanic individuals, 2 individuals	417,288 European ancestry individuals	1e-14	0.179842	rs77897671
SG10K_SV_DEL_chr11_55264123_6941	11	55264123	11	55406634	0.91398	Estimated glomerular filtration rate (creatinine)	35710981	["is_LOF"]	DEL	Epigenomic and transcriptomic analyses define core cell types, genes and targetable mechanisms for kidney disease.	1,205,871 European ancestry individuals, 168,300 East Asian ancestry individuals, 63,553 African ancestry individuals, 23,509 Hispanic or Latin American individuals, 22,103 African American individuals, 21,791 Central Asian or South Asian ancestry individuals, 1,502 Middle Eastern ancestry individuals, 939 other admixed ancestry individuals, 602 Native American ancestry individuals, 150 Asian anc…	NA	4e-10	0.1444	rs12222671
SG10K_SV_DEL_chr11_55264123_6941	11	55264123	11	55700912	0.90259	Aspartate aminotransferase levels	33462484	["is_LOF"]	DEL	Genetics of 35 blood and urine biomarkers in the UK Biobank.	341,246 European ancestry individuals, 5,982 African ancestry individuals, 7,313 South Asian ancestry individuals	NA	7e-12	NR	rs78816858
SG10K_SV_DEL_chr11_58399508_1168	11	58399508	11	58360542	0.94713	Type 2 diabetes	32541925	[]	DEL	Discovery of 318 new risk loci for type 2 diabetes and related vascular outcomes among 1.4 million participants in a multi-ancestry meta-analysis.	148,726 European ancestry cases, 24,646 African American cases, 8,616 Hispanic cases, 46,511 Asian ancestry cases, 965,732 European ancestry controls, 31,446 African American controls, 11,829 Hispanic controls, 169,776 Asian ancestry controls	NA	6e-11	0.3277	rs7483027
SG10K_SV_DEL_chr11_58399508_1168	11	58399508	11	58407302	0.94361	Birth weight	31043758	[]	DEL	Maternal and fetal genetic effects on birth weight and their relevance to cardio-metabolic risk factors.	298,142 European ancestry individuals, 6,635 African American individuals, 1,449 Filipino individuals, 420 Turkish individuals, 365 Moroccan individuals, 395 Surinamese individuals, 1,052 Afro-Caribbean individuals, 612 Hispanic individuals, 1,180 Thai individuals, 840 Chinese ancestry individuals, 10,133 individuals	NR	2e-08	0.210889	rs12802960
SG10K_SV_DEL_chr11_58399508_1168	11	58399508	11	58439730	0.91086	Diastolic blood pressure	27618447	[]	DEL	Trans-ancestry meta-analyses identify rare and common variants associated with blood pressure and hypertension.	up to 165,276 European ancestry individuals, up to 27,487 South Asian ancestry individuals	up to 125,713 European ancestry individuals, up to 2,641 South Asian ancestry individuals, 4,632 Hispanic individuals, 22,077 African American individuals	2e-07	0.2264	rs11229457
SG10K_SV_DEL_chr11_58399508_1168	11	58399508	11	58439730	0.91086	Hypertension	27618447	[]	DEL	Trans-ancestry meta-analyses identify rare and common variants associated with blood pressure and hypertension.	up to 83,330 European ancestry cases, up to 73,760 European ancestry controls, up to 9,322 South Asian ancestry cases, up to 16,861 South Asian ancestry controls	up to 125,713 European ancestry individuals, up to 2,641 South Asian ancestry individuals, 4,632 Hispanic individuals, 22,077 African American individuals	6e-08	0.2272	rs11229457
SG10K_SV_DEL_chr11_58399508_1168	11	58399508	11	58439730	0.91086	Systolic blood pressure	27618447	[]	DEL	Trans-ancestry meta-analyses identify rare and common variants associated with blood pressure and hypertension.	up to 165,276 European ancestry individuals, up to 27,487 South Asian ancestry individuals	up to 125,713 European ancestry individuals, up to 2,641 South Asian ancestry individuals, 4,632 Hispanic individuals, 22,077 African American individuals	1e-08	0.2332	rs11229457
SG10K_SV_DEL_chr11_65874636_1412	11	65874636	11	65874460	0.99836	Body mass index	34594039	[]	DEL	A cross-population atlas of genetic associations for 220 human phenotypes.	359,983 European ancestry individuals, 163,835 East Asian ancestry individuals	NA	3e-18	NR	rs625652
SG10K_SV_DEL_chr11_93287973_1021	11	93287973	11	93398501	0.84505	Type 2 diabetes	35551307	[]	DEL	Multi-ancestry genetic study of type 2 diabetes highlights the power of diverse populations for discovery and translation.	251,740 European ancestry individuals, 139,705 East Asian ancestry individuals, 40,737 South Asian ancestry individuals, 27,417 Hispanic individuals, 30,167 African American individuals, 2,426 Zulu ancestry individuals	NA	4e-11	NR	rs11020308
SG10K_SV_DEL_chr12_133194919_152	12	133194919	12	133192702	0.94195	Smoking initiation	36477530	[]	DEL	Genetic diversity fuels gene discovery for tobacco and alcohol use.	3,382,012 European ancestry, East Asian ancestry, Hispanic or Latin American, African ancestry individuals	NA	3e-09	0.337	rs7965938
SG10K_SV_DEL_chr12_13899389_492	12	13899389	12	13909703	0.90651	Spherical equivalent or myopia (age of diagnosis)	29808027	[]	DEL	Genome-wide association meta-analysis highlights light-induced signaling as a driver for refractive error.	145,366 European ancestry individuals, 2,610 Erasmus Rucphen (founder/genetic isolate) individuals, 509 Talana (founder/genetic isolate) individuals, 15,044 East Asian ancestry individuals, 2,275 Malay ancestry individuals, 2,110 Indian ancestry individuals, 2,506 Asian ancestry individuals	NA	6e-10	0.2543	rs4764038
SG10K_SV_DEL_chr12_17291891_1112	12	17291891	12	17272485	0.93639	Response to cytidine analogues (gemcitabine)	34437536	[]	DEL	High-throughput screening and genome-wide analyses of 44 anticancer drugs in the 1000 Genomes cell lines reveals an association of the NQO1 gene with the response of multiple anticancer drugs.	680 lymphoblastoid cell lines from Han Chinese ancestry, Japanese ancestry, Kenyan ancestry, Mexican ancestry, Tuscan ancestry, Yoruban ancestry, British ancestry, Columbian ancestry individuals	NA	4e-08	NR	rs6486806
SG10K_SV_DEL_chr12_17291891_1112	12	17291891	12	17311475	0.97958	Height	36224396	[]	DEL	A saturated map of common genetic variants associated with human height.	5,314,291 European ancestry, Hispanic or Latin American, East Asian ancestry, African ancestry, South Asian ancestry individuals	NA	8e-09	0.5263	rs2971174
SG10K_SV_DEL_chr12_37597423_3408	12	37597423	12	37536300	0.87443	Resting heart rate	27798624	[]	DEL	Identification of genomic loci associated with resting heart rate and shared genetic predictors with all-cause mortality.	127,919 European ancestry individuals, 2,478 Asian ancestry individuals, 1,734 Black individuals, 684 Mixed ancestry individuals, 1,436 individuals	130,795 European ancestry individuals	8e-10	0.6	rs10880689
SG10K_SV_DEL_chr12_37616343_7950	12	37616343	12	37536300	0.88291	Resting heart rate	27798624	[]	DEL	Identification of genomic loci associated with resting heart rate and shared genetic predictors with all-cause mortality.	127,919 European ancestry individuals, 2,478 Asian ancestry individuals, 1,734 Black individuals, 684 Mixed ancestry individuals, 1,436 individuals	130,795 European ancestry individuals	8e-10	0.6	rs10880689
SG10K_SV_DEL_chr12_45509370_6786	12	45509370	12	45474840	0.98723	Type 2 diabetes	32541925	[]	DEL	Discovery of 318 new risk loci for type 2 diabetes and related vascular outcomes among 1.4 million participants in a multi-ancestry meta-analysis.	148,726 European ancestry cases, 24,646 African American cases, 8,616 Hispanic cases, 46,511 Asian ancestry cases, 965,732 European ancestry controls, 31,446 African American controls, 11,829 Hispanic controls, 169,776 Asian ancestry controls	NA	1e-09	0.5375	rs2408252
SG10K_SV_DEL_chr12_66133855_2241	12	66133855	12	66152320	0.94418	Height	36224396	[]	DEL	A saturated map of common genetic variants associated with human height.	5,314,291 European ancestry, Hispanic or Latin American, East Asian ancestry, African ancestry, South Asian ancestry individuals	NA	4e-94	0.4464	rs8793
SG10K_SV_DEL_chr12_84199329_2903	12	84199329	12	84304455	0.95352	Major depressive disorder	29728651	[]	DEL	Common variants on 6q16.2, 12q24.31 and 16p13.3 are associated with major depressive disorder.	84,847 European ancestry cases, 241,266 European ancestry controls, 5,303 Han Chinese ancestry cases, 5,337 Han Chinese ancestry controls	2,659 European ancestry cases, 17,237 European ancestry controls	2e-07	0.234	rs2956278
SG10K_SV_DEL_chr13_26475904_2145	13	26475904	13	26471802	0.85937	Coronary artery disease	36474045	[]	DEL	Discovery and systematic characterization of risk variants and genes for coronary artery disease in over a million participants.	210,842 European ancestry, East Asian ancestry, unknown cases, 1,167,328 European ancestry, East Asian ancestry, unknown controls	NA	1e-08	0.45	rs12864131
SG10K_SV_DEL_chr13_37497803_13637	13	37497803	13	37496412	0.99487	Height	36224396	[]	DEL	A saturated map of common genetic variants associated with human height.	5,314,291 European ancestry, Hispanic or Latin American, East Asian ancestry, African ancestry, South Asian ancestry individuals	NA	7e-18	0.3163	rs4941870
SG10K_SV_DEL_chr13_50495210_5732	13	50495210	13	50502304	1	Prostate cancer	33398198	[]	DEL	Trans-ancestry genome-wide association meta-analysis of prostate cancer identifies new susceptibility loci and informs genetic risk prediction.	85,554 European ancestry cases, 10,368 African ancestry cases, 8,611 East Asian ancestry cases, 2,714 Hispanic cases, 91,972 European ancestry controls, 10,986 African ancestry controls, 18,809 East Asian ancestry controls, 5,239 Hispanic controls	NA	1e-08	NR	rs1327653
SG10K_SV_DEL_chr13_50495210_5732	13	50495210	13	50513307	0.98725	Prostate-specific antigen levels	37264206	[]	DEL	Genetically adjusted PSA levels for prostate cancer screening.	85,824 European ancestry individuals, 3,509 African American or Afro-Caribbean individuals, 3,337 East Asian ancestry individuals, 3,098 Hispanic or Latin American individuals	NA	2e-27	0.253	rs202346
SG10K_SV_DEL_chr13_55367043_290	13	55367043	13	55364505	0.98926	Drinks per week	36477530	[]	DEL	Genetic diversity fuels gene discovery for tobacco and alcohol use.	2,965,643 European ancestry, East Asian ancestry, Hispanic or Latin American, African ancestry individuals	NA	4e-12	0.717	rs596364
SG10K_SV_DEL_chr13_55367043_290	13	55367043	13	55374066	0.99075	Drinks per week	36477530	[]	DEL	Genetic diversity fuels gene discovery for tobacco and alcohol use.	2,965,643 European ancestry, East Asian ancestry, Hispanic or Latin American, African ancestry individuals	NA	4e-12	0.717	rs3124420
SG10K_SV_DEL_chr13_55367043_290	13	55367043	13	55384823	0.84694	Smoking initiation	36477530	[]	DEL	Genetic diversity fuels gene discovery for tobacco and alcohol use.	3,382,012 European ancestry, East Asian ancestry, Hispanic or Latin American, African ancestry individuals	NA	7e-36	0.724	rs3124418
SG10K_SV_DEL_chr13_55367043_290	13	55367043	13	55386917	0.84646	Smoking initiation	36477530	[]	DEL	Genetic diversity fuels gene discovery for tobacco and alcohol use.	3,382,012 European ancestry, East Asian ancestry, Hispanic or Latin American, African ancestry individuals	NA	2e-36	0.724	rs3124415
SG10K_SV_DEL_chr13_55367043_290	13	55367043	13	55390579	0.8455	Smoking initiation	36477530	[]	DEL	Genetic diversity fuels gene discovery for tobacco and alcohol use.	3,382,012 European ancestry, East Asian ancestry, Hispanic or Latin American, African ancestry individuals	NA	2e-36	0.724	rs3124412
SG10K_SV_DEL_chr13_55367043_290	13	55367043	13	55414024	0.84748	Smoking initiation	36477530	[]	DEL	Genetic diversity fuels gene discovery for tobacco and alcohol use.	3,382,012 European ancestry, East Asian ancestry, Hispanic or Latin American, African ancestry individuals	NA	1e-36	0.723	rs3124375
SG10K_SV_DEL_chr13_55792173_196	13	55792173	13	55804290	0.95514	Response to platinum-based chemotherapy (cisplatin)	21844884	[]	DEL	Genome-wide meta-analysis identifies variants associated with platinating agent susceptibility across populations.	176 Sub-Saharan African ancestry lymphoblastoid cell lines, 83 African ancestry lymphoblastoid cell lines, 175 East Asian ancestry lymphoblastoid cell lines, 174 European ancestry lymphoblastoid cell lines	NA	4e-06	NR	rs2997105
SG10K_SV_DEL_chr13_57178403_36326	13	57178403	13	57238491	0.93671	Height	36224396	[]	DEL	A saturated map of common genetic variants associated with human height.	5,314,291 European ancestry, Hispanic or Latin American, East Asian ancestry, African ancestry, South Asian ancestry individuals	NA	4e-12	0.1371	rs566105
SG10K_SV_DEL_chr13_71903126_3312	13	71903126	13	71906742	0.98158	Height	36224396	[]	DEL	A saturated map of common genetic variants associated with human height.	5,314,291 European ancestry, Hispanic or Latin American, East Asian ancestry, African ancestry, South Asian ancestry individuals	NA	1e-18	0.5097	rs2061543
SG10K_SV_DEL_chr13_78628856_5507	13	78628856	13	78569478	0.9276	Vaginal microbiome MetaCyc pathway (PWY-7007|methyl ketone biosynthesis)	34282934	[]	DEL	Association between Human Genetic Variants and the Vaginal Bacteriome of Pregnant Women.	315 Chinese ancestry individuals	NA	4e-06	NR	rs78631915
SG10K_SV_DEL_chr13_84649111_109	13	84649111	13	84664705	0.84075	Handedness (left-handed vs. right-handed)	37337823	[]	DEL	Genome-wide association and replication studies for handedness in a Korean community-based cohort.	340 Korean ancestry cases, 7,722 Korean ancestry controls	NA	3e-06	0.13	rs61200745
SG10K_SV_DEL_chr14_35136408_9454	14	35136408	14	35069925	0.90097	Bipolar disorder lithium response (continuous) or schizophrenia	29121268	[]	DEL	Association of Polygenic Score for Schizophrenia and HLA Antigen and Inflammation Genes With Response to Lithium in Bipolar Affective Disorder: A Genome-Wide Association Study.	2,366 European ancestry lithium treated bipolar disorder cases, 220 Asian ancestry lithium treated bipolar disorder cases, 36,989 schizophrenia cases, controls (see Ripke et al 2014 PMID:25056061)	NA	2e-08	NR	rs79403677
SG10K_SV_DEL_chr14_35136408_9454	14	35136408	14	35103151	0.94146	Atopic dermatitis	26482879	[]	DEL	Multi-ancestry genome-wide association study of 21,000 cases and 95,000 controls identifies new risk loci for atopic dermatitis.	18,900 European ancestry cases, 1,472 Japanese ancestry cases, 422 African American cases, 300 Latino cases, 305 cases, 84,166 European ancestry controls, 7,966 Japanese ancestry controls, 844 African American controls, 1,592 Latino controls, 896 controls	30,588 European ancestry cases, 459 African American cases, 1,012 Chinese ancestry cases, 226,537 European ancestry controls, 729 African American controls, 1,362 Chinese ancestry controls	9e-10	0.17	rs2143950
SG10K_SV_DEL_chr14_40140611_7857	14	40140611	14	40123176	0.98366	Height	36224396	[]	DEL	A saturated map of common genetic variants associated with human height.	5,314,291 European ancestry, Hispanic or Latin American, East Asian ancestry, African ancestry, South Asian ancestry individuals	NA	6e-13	0.4846	rs4989895
SG10K_SV_DEL_chr14_40140611_7857	14	40140611	14	40205080	0.84989	Smoking initiation	36477530	[]	DEL	Genetic diversity fuels gene discovery for tobacco and alcohol use.	3,382,012 European ancestry, East Asian ancestry, Hispanic or Latin American, African ancestry individuals	NA	9e-19	0.419	rs61986854
SG10K_SV_DEL_chr14_81411867_2401	14	81411867	14	81389000	0.80987	Platelet count	32888493	[]	DEL	Trans-ethnic and Ancestry-Specific Blood-Cell Genetics in 746,667 Individuals from 5 Global Populations.	721,201 African American or Afro-Caribbean, African ancestry, European ancestry, East Asian ancestry, Hispanic or Latin American and South Asian ancestry individuals	NA	4e-25	0.181077	rs4275784
SG10K_SV_DEL_chr15_71589230_1397	15	71589230	15	71597969	0.91334	Height	36224396	[]	DEL	A saturated map of common genetic variants associated with human height.	5,314,291 European ancestry, Hispanic or Latin American, East Asian ancestry, African ancestry, South Asian ancestry individuals	NA	2e-14	0.2766	rs11635147
SG10K_SV_DEL_chr15_72093624_2193	15	72093624	15	71844531	0.85787	Blood pressure (pleiotropy model 1 DBP adjusted for estimated causal effects x SBP)	34989438	[]	DEL	Genome-wide pleiotropy analysis identifies novel blood pressure variants and improves its polygenic risk scores.	757,601 European ancestry individuals, 318,891 European ancestry, African American or Afro-Caribbean, Native American ancestry, Asian ancestry individuals	NA	1e-09	NR	rs4777466
SG10K_SV_DEL_chr15_72093624_2193	15	72093624	15	71844531	0.85787	Blood pressure (pleiotropy model 2 SBP adjusted for estimated causal effects x DBP)	34989438	[]	DEL	Genome-wide pleiotropy analysis identifies novel blood pressure variants and improves its polygenic risk scores.	757,601 European ancestry individuals, 318,891 European ancestry, African American or Afro-Caribbean, Native American ancestry, Asian ancestry individuals	NA	2e-06	NR	rs4777466
SG10K_SV_DEL_chr15_72093624_2193	15	72093624	15	71935130	0.91338	Hematocrit	34594039	[]	DEL	A cross-population atlas of genetic associations for 220 human phenotypes.	350,475 European ancestry individuals, 153,015 East Asian ancestry individuals	NA	1e-17	NR	rs2306489
SG10K_SV_DEL_chr15_72093624_2193	15	72093624	15	72010553	0.91839	Serum uric acid levels	30993211	[]	DEL	Genome-wide meta-analysis identifies multiple novel loci associated with serum uric acid levels in Japanese individuals.	121,745 Japanese ancestry individuals, at least 88,461 European ancestry individuals	NA	4e-08	0.8	rs2957742
SG10K_SV_DEL_chr15_72093624_2193	15	72093624	15	72015350	0.91858	Urate levels	31578528	[]	DEL	Target genes, variants, tissues and transcriptional pathways influencing human serum urate levels.	288,649 European ancestry individuals, 125,725 East Asian ancestry individuals, 33,671 African American individuals, 9,037 South Asian ancestry individuals, 608 Hispanic individuals	NA	3e-11	0.4119	rs2957740
SG10K_SV_DEL_chr15_76592255_12342	15	76592255	15	76345820	0.94885	Peak expiratory flow	36914875	[]	DEL	Multi-ancestry genome-wide association analyses improve resolution of genes and pathways influencing lung function and chronic obstructive pulmonary disease risk.	393,161 European ancestry individuals, 4,227 African ancestry individuals, 1,564 East Asian ancestry individuals, 4,270 South Asian ancestry individuals, 2,798 Hispanic or Latin American individuals	NA	2e-22	0.504	rs1875884
SG10K_SV_DEL_chr15_76592255_12342	15	76592255	15	76549314	0.96748	Lung function (FEV1/FVC)	36914875	[]	DEL	Multi-ancestry genome-wide association analyses improve resolution of genes and pathways influencing lung function and chronic obstructive pulmonary disease risk.	475,645 European ancestry individuals, 8,590 African ancestry individuals, 85,279 East Asian ancestry individuals, 4,270 South Asian ancestry individuals, 14,668 Hispanic or Latin American individuals	NA	3e-12	0.532	rs71405216
SG10K_SV_DEL_chr15_98299095_1483	15	98299095	15	98308765	0.97132	Height	36224396	[]	DEL	A saturated map of common genetic variants associated with human height.	5,314,291 European ancestry, Hispanic or Latin American, East Asian ancestry, African ancestry, South Asian ancestry individuals	NA	3e-06	0.1621	rs1542112
SG10K_SV_DEL_chr16_25328788_3018	16	25328788	16	25335692	0.99776	Smoking initiation	36477530	[]	DEL	Genetic diversity fuels gene discovery for tobacco and alcohol use.	3,382,012 European ancestry, East Asian ancestry, Hispanic or Latin American, African ancestry individuals	NA	2e-50	0.697	rs6497837
SG10K_SV_DEL_chr16_25328788_3018	16	25328788	16	25340312	0.99658	Smoking initiation	36477530	[]	DEL	Genetic diversity fuels gene discovery for tobacco and alcohol use.	3,382,012 European ancestry, East Asian ancestry, Hispanic or Latin American, African ancestry individuals	NA	1e-50	0.697	rs6497840
SG10K_SV_DEL_chr16_25328788_3018	16	25328788	16	25340613	0.97077	Smoking initiation	36477530	[]	DEL	Genetic diversity fuels gene discovery for tobacco and alcohol use.	3,382,012 European ancestry, East Asian ancestry, Hispanic or Latin American, African ancestry individuals	NA	2e-50	0.698	rs7201336
SG10K_SV_DEL_chr16_25328788_3018	16	25328788	16	25340627	0.96741	Smoking initiation	36477530	[]	DEL	Genetic diversity fuels gene discovery for tobacco and alcohol use.	3,382,012 European ancestry, East Asian ancestry, Hispanic or Latin American, African ancestry individuals	NA	2e-50	0.698	rs7200801
SG10K_SV_DEL_chr16_25328788_3018	16	25328788	16	25360286	0.88705	Drinks per week	36477530	[]	DEL	Genetic diversity fuels gene discovery for tobacco and alcohol use.	2,965,643 European ancestry, East Asian ancestry, Hispanic or Latin American, African ancestry individuals	NA	6e-20	0.69	rs8047349
SG10K_SV_DEL_chr16_25328788_3018	16	25328788	16	25367026	0.87928	Height	36224396	[]	DEL	A saturated map of common genetic variants associated with human height.	5,314,291 European ancestry, Hispanic or Latin American, East Asian ancestry, African ancestry, South Asian ancestry individuals	NA	3e-16	0.3075	rs9646259
SG10K_SV_DEL_chr16_58613286_3074	16	58613286	16	58631485	0.88224	Schizophrenia	35396580	[]	DEL	Mapping genomic loci implicates genes and synaptic biology in schizophrenia.	53,386 European ancestry cases, 77,258 European ancestry controls, 14,004 East Asian ancestry cases, 16,757 East Asian ancestry controls, 6,152 African American cases, 3,918 African American controls, 1,234 Latino cases, 3,090 Latino controls	1,979 European ancestry cases, 142,626 European ancestry controls	3e-08	0.654	rs244908
SG10K_SV_DEL_chr16_58613286_3074	16	58613286	16	58636949	0.80703	Alanine aminotransferase levels	34594039	[]	DEL	A cross-population atlas of genetic associations for 220 human phenotypes.	344,136 European ancestry individuals, 150,545 East Asian ancestry individuals	NA	2e-11	NR	rs112624357
SG10K_SV_DEL_chr16_58639908_3501	16	58639908	16	58647489	0.8841	Schizophrenia	25056061	[]	DEL	Biological insights from 108 schizophrenia-associated genetic loci.	32,405 European ancestry cases, 42,221 European ancestry controls, 1,235 European ancestry cases and 1,235 European ancestry controls from 1235 parent-offspring trios, 1,836 East Asian ancestry cases, 3,383 East Asian ancestry controls	1,513 European ancestry cases, 66,236 European ancestry controls	2e-08	0.141	rs12325245
SG10K_SV_DEL_chr16_58639908_3501	16	58639908	16	58647489	0.8841	Schizophrenia	30285260	[]	DEL	Genome-Wide Association Study Detected Novel Susceptibility Genes for Schizophrenia and Shared Trans-Populations/Diseases Genetic Effect.	14,023 East Asian ancestry cases, 33,640 European ancestry cases, 31,505 East Asian ancestry controls, 43,456 European ancestry controls	NA	6e-08	NR	rs12325245
SG10K_SV_DEL_chr16_58639908_3501	16	58639908	16	58647489	0.8841	Schizophrenia	31268507	[]	DEL	Association of Schizophrenia Risk With Disordered Niacin Metabolism in an Indian Genome-wide Association Study.	816 Indian ancestry cases, 900 Indian ancestry controls, 505 Indian ancestry cases and 871 Indian ancestry controls from 405 families, up to 36,989 European and unknown ancestry cases, up to 113,075 European and unknown ancestry controls	NA	5e-09	NR	rs12325245
SG10K_SV_DEL_chr17_57610448_2105	17	57610448	17	57613341	0.89658	Height	36224396	[]	DEL	A saturated map of common genetic variants associated with human height.	5,314,291 European ancestry, Hispanic or Latin American, East Asian ancestry, African ancestry, South Asian ancestry individuals	NA	9e-09	0.6114	rs11079312
SG10K_SV_DEL_chr18_26167841_3517	18	26167841	18	26138645	0.98817	Height	36224396	[]	DEL	A saturated map of common genetic variants associated with human height.	5,314,291 European ancestry, Hispanic or Latin American, East Asian ancestry, African ancestry, South Asian ancestry individuals	NA	6e-65	0.127	rs9304491
SG10K_SV_DEL_chr18_26991656_721	18	26991656	18	26990703	0.99746	Breast cancer	32139696	[]	DEL	Identification of novel breast cancer susceptibility loci in meta-analyses conducted among Asian and European descendants.	24,206 East Asian ancestry cases, 24,775 East Asian ancestry controls, 122,977 European ancestry cases, 105,974 European ancestry controls	10,829 East Asian ancestry cases, 10,996 East Asian ancestry controls, 5,958 Asian ancestry cases, 5,684 Asian ancestry controls	8e-16	NR	rs1436904
SG10K_SV_DEL_chr18_28693046_5401	18	28693046	18	28718268	0.87376	Height	36224396	[]	DEL	A saturated map of common genetic variants associated with human height.	5,314,291 European ancestry, Hispanic or Latin American, East Asian ancestry, African ancestry, South Asian ancestry individuals	NA	1e-09	0.2906	rs356874
SG10K_SV_DEL_chr18_57279506_1980	18	57279506	18	57266847	0.99202	Height	36224396	[]	DEL	A saturated map of common genetic variants associated with human height.	5,314,291 European ancestry, Hispanic or Latin American, East Asian ancestry, African ancestry, South Asian ancestry individuals	NA	1e-06	0.2877	rs9954346
SG10K_SV_DEL_chr19_10481654_3952	19	10481654	19	10486196	0.99304	Body mass index and diastolic blood pressure (bivariate analysis)	33539483	[]	DEL	Bivariate genome-wide association study (GWAS) of body mass index and blood pressure phenotypes in northern Chinese twins.	274 Chinese ancestry dizygotic twins	NA	5e-06	NR	rs79817709
SG10K_SV_DEL_chr19_10481654_3952	19	10481654	19	10486196	0.99304	Body mass index and systolic blood pressure (bivariate analysis)	33539483	[]	DEL	Bivariate genome-wide association study (GWAS) of body mass index and blood pressure phenotypes in northern Chinese twins.	274 Chinese ancestry dizygotic twins	NA	5e-06	NR	rs79817709
SG10K_SV_DEL_chr19_10481654_3952	19	10481654	19	10486196	0.99304	Body mass index and waist-hip ratio (pleiotropy)	29868124	[]	DEL	Genetics of Obesity Traits: A Bivariate Genome-Wide Association Analysis.	139 Han Chinese ancestry dizygotic twin pairs	NA	5e-06	NR	rs79817709
SG10K_SV_DEL_chr19_36349849_6321	19	36349849	19	36261939	0.9872	Monocyte count	32888493	[]	DEL	Trans-ethnic and Ancestry-Specific Blood-Cell Genetics in 746,667 Individuals from 5 Global Populations.	639,696 African American or Afro-Caribbean, African ancestry, European ancestry, East Asian ancestry, Hispanic or Latin American and South Asian ancestry individuals	NA	6e-14	0.193115	rs75947264
SG10K_SV_DEL_chr19_36349849_6321	19	36349849	19	36326252	0.99288	Monocyte count	34594039	[]	DEL	A cross-population atlas of genetic associations for 220 human phenotypes.	349,856 European ancestry individuals, 95,119 East Asian ancestry individuals	NA	3e-11	NR	rs3111555
SG10K_SV_DEL_chr19_36349849_6321	19	36349849	19	36412360	0.92488	Height	36224396	[]	DEL	A saturated map of common genetic variants associated with human height.	5,314,291 European ancestry, Hispanic or Latin American, East Asian ancestry, African ancestry, South Asian ancestry individuals	NA	8e-11	0.2115	rs2945989
SG10K_SV_DEL_chr1_10422423_1299	1	10422423	1	10325413	0.94052	Hepatitis B virus-related hepatocellular carcinoma	29246937	[]	DEL	Genome-Wide Association Study Identifies a New Locus at 7q21.13 Associated with Hepatitis B Virus-Related Hepatocellular Carcinoma.	348 Chinese ancestry carrier cases, 359 Chinese ancestry carrier controls, 189 Chinese ancestry trios	3,796 Chinese ancestry carrier cases, 2,544 Chinese ancestry carrier controls	6e-06	0.269	rs17401966
SG10K_SV_DEL_chr1_10422423_1299	1	10422423	1	10325413	0.94052	Hepatocellular carcinoma	20676096	[]	DEL	Genome-wide association study identifies 1p36.22 as a new susceptibility locus for hepatocellular carcinoma in chronic hepatitis B virus carriers.	348 Chinese ancestry cases, 359 Chinese ancestry controls	2,121 Chinese ancestry cases, 1,748 Chinese ancestry controls	2e-18	0.72	rs17401966
SG10K_SV_DEL_chr1_108190708_3921	1	108190708	1	108194964	0.82974	Neutrophil count	34594039	["is_LOF"]	DEL	A cross-population atlas of genetic associations for 220 human phenotypes.	349,856 European ancestry individuals, 82,810 East Asian ancestry individuals	NA	2e-15	NR	rs476386
SG10K_SV_DEL_chr1_108190708_3921	1	108190708	1	108194964	0.82974	White blood cell count	32888493	["is_LOF"]	DEL	Trans-ethnic and Ancestry-Specific Blood-Cell Genetics in 746,667 Individuals from 5 Global Populations.	746,667 African American or Afro-Caribbean, African ancestry, European ancestry, East Asian ancestry, Hispanic or Latin American and South Asian ancestry individuals	NA	6e-21	0.45272	rs476386
SG10K_SV_DEL_chr1_108190708_3921	1	108190708	1	108194964	0.82974	White blood cell count	34594039	["is_LOF"]	DEL	A cross-population atlas of genetic associations for 220 human phenotypes.	350,470 European ancestry individuals, 154,355 East Asian ancestry individuals	NA	8e-13	NR	rs476386
SG10K_SV_DEL_chr1_108190708_3921	1	108190708	1	108199501	0.82435	Neutrophil count	32888493	["is_LOF"]	DEL	Trans-ethnic and Ancestry-Specific Blood-Cell Genetics in 746,667 Individuals from 5 Global Populations.	627,215 African American or Afro-Caribbean, African ancestry, European ancestry, East Asian ancestry, Hispanic or Latin American and South Asian ancestry individuals	NA	1e-23	0.458171	rs547364
SG10K_SV_DEL_chr1_152583066_32198	1	152583066	1	152577542	0.97623	Psoriasis	19169255	["is_LOF"]	DEL	Psoriasis genome-wide association study identifies susceptibility variants within LCE gene cluster at 1q21.	1,139 Han Chinese ancestry cases, 1,132 Han Chinese ancestry controls	5,721 Chinese ancestry cases, 7,340 Chinese ancestry controls	7e-30	0.43	rs4085613
SG10K_SV_DEL_chr1_152583066_32198	1	152583066	1	152631366	0.9878	Psoriasis	25903422	["is_LOF"]	DEL	Genome-wide meta-analysis identifies multiple novel associations and ethnic heterogeneity of psoriasis susceptibility.	3,496 European ancestry cases, 5,186 European ancestry controls, 1,588 Chinese ancestry cases, 3,546 Chinese ancestry controls	5,134 European ancestry cases, 5,633 European ancestry controls, 5,151 Chinese ancestry cases, 5,152 Chinese ancestry controls	6e-11	0.651	rs4845459
SG10K_SV_DEL_chr1_157204074_1532	1	157204074	1	157194943	0.91911	Prostate cancer	37945903	[]	DEL	Characterizing prostate cancer risk through multi-ancestry genome-wide discovery of 187 novel risk variants.	122,188 European ancestry cases, 604,640 European ancestry controls, 19,391 African American or Afro-Caribbean cases, 61,608 African American or Afro-Caribbean controls, 10,809 East Asian ancestry cases, 95,790 East Asian ancestry controls, 3,931 Hispanic or Latin American cases, 26,405 Hispanic or Latin American controls	NA	6e-11	NR	rs36042807
SG10K_SV_DEL_chr1_174827418_5288	1	174827418	1	174401966	0.83381	Body mass index	34594039	[]	DEL	A cross-population atlas of genetic associations for 220 human phenotypes.	359,983 European ancestry individuals, 163,835 East Asian ancestry individuals	NA	4e-17	NR	rs61826865
SG10K_SV_DEL_chr1_229676786_8303	1	229676786	1	229689304	0.99518	Height	36224396	[]	DEL	A saturated map of common genetic variants associated with human height.	5,314,291 European ancestry, Hispanic or Latin American, East Asian ancestry, African ancestry, South Asian ancestry individuals	NA	1e-44	0.2745	rs6700582
SG10K_SV_DEL_chr1_59581052_3912	1	59581052	1	59574301	0.881	Height	36224396	[]	DEL	A saturated map of common genetic variants associated with human height.	5,314,291 European ancestry, Hispanic or Latin American, East Asian ancestry, African ancestry, South Asian ancestry individuals	NA	8e-16	0.0355	rs12071725
SG10K_SV_DEL_chr1_71983937_411	1	71983937	1	71997820	0.91179	Schizophrenia	35396580	[]	DEL	Mapping genomic loci implicates genes and synaptic biology in schizophrenia.	53,386 European ancestry cases, 77,258 European ancestry controls, 14,004 East Asian ancestry cases, 16,757 East Asian ancestry controls, 6,152 African American cases, 3,918 African American controls, 1,234 Latino cases, 3,090 Latino controls	1,979 European ancestry cases, 142,626 European ancestry controls	2e-07	0.817	rs6424456
SG10K_SV_DEL_chr1_72290009_8382	1	72290009	1	72257528	0.95153	Heart rate response to recovery post exercise (10 sec)	29497042	[]	DEL	Genetic study links components of the autonomous nervous system to heart-rate profile during exercise.	5,4137 European ancestry individuals, 1,744 Asian individuals, 1,445 African individuals, 468 admixed individuals, 1,024 individuals	NA	1e-13	0.813206	rs61765646
SG10K_SV_DEL_chr1_72290009_8382	1	72290009	1	72273844	0.95691	Smoking initiation	36477530	[]	DEL	Genetic diversity fuels gene discovery for tobacco and alcohol use.	3,382,012 European ancestry, East Asian ancestry, Hispanic or Latin American, African ancestry individuals	NA	1e-47	0.165	rs12737564
SG10K_SV_DEL_chr1_72290009_8382	1	72290009	1	72284787	1	Body mass index	34594039	[]	DEL	A cross-population atlas of genetic associations for 220 human phenotypes.	359,983 European ancestry individuals, 163,835 East Asian ancestry individuals	NA	2e-26	NR	rs34361149
SG10K_SV_DEL_chr1_72290009_8382	1	72290009	1	72285869	0.99046	Type 2 diabetes	32541925	[]	DEL	Discovery of 318 new risk loci for type 2 diabetes and related vascular outcomes among 1.4 million participants in a multi-ancestry meta-analysis.	148,726 European ancestry cases, 24,646 African American cases, 8,616 Hispanic cases, 46,511 Asian ancestry cases, 965,732 European ancestry controls, 31,446 African American controls, 11,829 Hispanic controls, 169,776 Asian ancestry controls	NA	1e-11	0.199	rs2613499
SG10K_SV_DEL_chr1_72290009_8382	1	72290009	1	72286390	0.99507	Heart rate response to recovery post exercise (20 sec)	29497042	[]	DEL	Genetic study links components of the autonomous nervous system to heart-rate profile during exercise.	5,4137 European ancestry individuals, 1,744 Asian individuals, 1,445 African individuals, 468 admixed individuals, 1,024 individuals	NA	1e-09	0.82089	rs12740789
SG10K_SV_DEL_chr1_72290009_8382	1	72290009	1	72287429	1	Smoking initiation	36477530	[]	DEL	Genetic diversity fuels gene discovery for tobacco and alcohol use.	3,382,012 European ancestry, East Asian ancestry, Hispanic or Latin American, African ancestry individuals	NA	2e-51	0.15	rs61765650
SG10K_SV_DEL_chr1_72290009_8382	1	72290009	1	72288631	0.99512	Childhood obesity	31504550	[]	DEL	A Trans-ancestral Meta-Analysis of Genome-Wide Association Studies Reveals Loci Associated with Childhood Obesity.	8,613 European ancestry cases, 3,213 African American cases, 69 Moroccan ancestry cases, 986 Hispanic/Latino cases, 124 East Asian ancestry cases, 12,696 European ancestry controls, 1,392 African American controls, 64 Moroccan ancestry controls, 993 Hispanic/Latino controls, 454 East Asian ancestry controls	NA	4e-07	NR	rs61765651
SG10K_SV_DEL_chr1_72290009_8382	1	72290009	1	72289105	0.99519	High density lipoprotein cholesterol levels	34887591	[]	DEL	The power of genetic diversity in genome-wide association studies of lipids.	40,963 South Asian ancestry individuals, 48,057 Hispanic individuals, 99,432 Admixed African or African ancestry individuals, 146,492 East Asian ancestry individuals, 1,320,016 European ancestry individuals	NA	2e-12	NR	rs2613496
SG10K_SV_DEL_chr1_72290009_8382	1	72290009	1	72369727	0.94718	Triglyceride levels	34887591	[]	DEL	The power of genetic diversity in genome-wide association studies of lipids.	40,963 South Asian ancestry individuals, 48,057 Hispanic individuals, 99,432 Admixed African or African ancestry individuals, 146,492 East Asian ancestry individuals, 1,320,016 European ancestry individuals	NA	4e-11	NR	rs2613505
SG10K_SV_DEL_chr1_72300640_45516	1	72300640	1	72285502	0.99932	BMI (adjusted for smoking behaviour)	28443625	[]	DEL	Genome-wide meta-analysis of 241,258 adults accounting for smoking behaviour identifies novel loci for obesity traits.	98,173 European ancestry women, 64,373 European ancestry men, 5,829 European ancestry individuals, 10,500 African American/Afro-Caribbean ancestry women, 2,706 African American/Afro-Caribbean ancestry men, 1,030 Indian Asian ancestry women, 7,648 Indian Asian ancestry men, 1,793 Filipino ancestry women, 2,944 Hispanic/Latino ancestry women, 1,764 Hispanic/Latino ancestry men	21,496 European ancestry women, 24,385 European ancestry men, 118,364 European ancestry individuals, 2,326 African American/Afro-Caribbean ancestry women, 855 African American/Afro-Caribbean ancestry men	5e-07	0.3916	rs3101336
SG10K_SV_DEL_chr1_72300640_45516	1	72300640	1	72285502	0.99932	BMI in non-smokers	28443625	[]	DEL	Genome-wide meta-analysis of 241,258 adults accounting for smoking behaviour identifies novel loci for obesity traits.	77,279 European ancestry women, 47,280 European ancestry men, 4,856 European ancestry individuals, 8,799 African American/Afro-Caribbean ancestry women, 1,803 African American/Afro-Caribbean ancestry men, 1,020 Indian Asian ancestry women, 6,691 Indian Asian ancestry men, 1,526 Filipino ancestry women, 2,469 Hispanic/Latino ancestry women, 1,318 Hispanic/Latino ancestry men	16,011 European ancestry women, 17,912 European ancestry men, 105,218 European ancestry individuals, 2,073 African American/Afro-Caribbean ancestry women, 647 African American/Afro-Caribbean ancestry men	8e-09	0.3916	rs3101336
SG10K_SV_DEL_chr1_72300640_45516	1	72300640	1	72285502	0.99932	BMI in smokers	28443625	[]	DEL	Genome-wide meta-analysis of 241,258 adults accounting for smoking behaviour identifies novel loci for obesity traits.	19,883 European ancestry women, up to 16,928 European ancestry men, up to 973 European ancestry individuals, 1,701 African American/Afro-Caribbean ancestry women, 903 African American/Afro-Caribbean ancestry men, 10 Indian Asian ancestry women, 957 Indian Asian ancestry men, 267 Filipino ancestry women, 475 Hispanic/Latino ancestry women, 446 Hispanic/Latino ancestry men	5,485 European ancestry women, 6,471 European ancestry men, 13,416 European ancestry individuals, 253 African American/Afro-Caribbean ancestry women, 208 African American/Afro-Caribbean ancestry men	4e-08	0.3916	rs3101336
SG10K_SV_DEL_chr1_72300640_45516	1	72300640	1	72285502	0.99932	Body mass index	28892062	[]	DEL	Genome-wide association study identifies 112 new loci for body mass index in the Japanese population.	up to 72,390 Japanese ancestry women, up to 85,894 Japanese ancestry men	up to 10,048 Japanese ancestry women, up to 5,098 Japanese ancestry men, up to 181,999 European ancestry women, up to 140,155 European ancestry controls	1e-29	0.63	rs3101336
SG10K_SV_DEL_chr1_72300640_45516	1	72300640	1	72285502	0.99932	Body mass index	30108127	[]	DEL	A Large Multi-ethnic Genome-Wide Association Study of Adult Body Mass Index Identifies Novel Loci.	315,347 European ancestry individuals, 8,322 Hispanic/Latino individuals, 7,290 East Asian ancestry individuals, 3,069 African American individuals, 459 South Asian ancestry individuals	431,743 European ancestry individuals, 9,275 South Asian ancestry individuals, 8,261 African British individuals, 1,822 East Asian ancestry individuals, 7,620 individuals	7e-36	NR	rs3101336
SG10K_SV_DEL_chr1_72300640_45516	1	72300640	1	72285502	0.99932	Body mass index (joint analysis main effects and smoking interaction)	28443625	[]	DEL	Genome-wide meta-analysis of 241,258 adults accounting for smoking behaviour identifies novel loci for obesity traits.	98,173 European ancestry women, 64,373 European ancestry men, 5,829 European ancestry individuals, 10,500 African American/Afro-Caribbean ancestry women, 2,706 African American/Afro-Caribbean ancestry men, 1,030 Indian Asian ancestry women, 7,648 Indian Asian ancestry men, 1,793 Filipino ancestry women, 2,944 Hispanic/Latino ancestry women, 1,764 Hispanic/Latino ancestry men	21,496 European ancestry women, 24,385 European ancestry men, 118,364 European ancestry individuals, 2,326 African American/Afro-Caribbean ancestry women, 855 African American/Afro-Caribbean ancestry men	8e-12	0.3916	rs3101336
SG10K_SV_DEL_chr1_72300640_45516	1	72300640	1	72285502	0.99932	Height	36224396	[]	DEL	A saturated map of common genetic variants associated with human height.	5,314,291 European ancestry, Hispanic or Latin American, East Asian ancestry, African ancestry, South Asian ancestry individuals	NA	1e-08	0.351	rs3101336
SG10K_SV_DEL_chr1_72300640_45516	1	72300640	1	72299433	0.99796	Weight	34594039	[]	DEL	A cross-population atlas of genetic associations for 220 human phenotypes.	360,116 European ancestry individuals, 165,419 East Asian ancestry individuals	NA	4e-23	NR	rs2568958
SG10K_SV_DEL_chr1_72300640_45516	1	72300640	1	72346641	0.99862	Cigarettes smoked per day	36477530	[]	DEL	Genetic diversity fuels gene discovery for tobacco and alcohol use.	783,784 European ancestry, East Asian ancestry, Hispanic or Latin American, African ancestry individuals	NA	2e-09	0.664	rs2815753
SG10K_SV_DEL_chr1_72300640_45516	1	72300640	1	72347535	0.99932	Major depressive disorder (broad)	38177345	[]	DEL	Multi-ancestry genome-wide association study of major depression aids locus discovery, fine mapping, gene prioritization and causal inference.	258,364 European ancestry cases, 571,252 European ancestry controls, 36,818 African ancestry cases, 161,679 African ancestry controls, 21,980 East Asian ancestry cases, 360,956 East Asian ancestry controls, 4,505 South Asian ancestry cases, 27,176 South Asian ancestry controls, 25,013 Hispanic or Latin American cases, 352,946 Hispanic or Latin American controls	NA	2e-27	0.6026	rs1432639
SG10K_SV_DEL_chr1_72300640_45516	1	72300640	1	72359177	0.97482	Major depressive disorder	29728651	[]	DEL	Common variants on 6q16.2, 12q24.31 and 16p13.3 are associated with major depressive disorder.	84,847 European ancestry cases, 241,266 European ancestry controls, 5,303 Han Chinese ancestry cases, 5,337 Han Chinese ancestry controls	2,659 European ancestry cases, 17,237 European ancestry controls	4e-08	0.623	rs6687024
SG10K_SV_DEL_chr1_72300640_45516	1	72300640	1	72371807	0.97503	Body mass index	28448500	[]	DEL	Genome-wide physical activity interactions in adiposity - A meta-analysis of 200,452 adults.	2,518 African American women, 86,278 European ancestry women, 1,773 Filipino ancestry women, 1,030 Indian ancestry women, 1,457 African American men, 55,137 European ancestry men, 7,648 Indian ancestry men, 5,527 European ancestry individuals	6,244 African American women, 17,531 European ancestry women, 329 African American men, 19,956 European ancestry men	8e-08	0.6168	rs11209951
SG10K_SV_DEL_chr1_72300640_45516	1	72300640	1	72371807	0.97503	Body mass index (joint analysis main effects and physical activity interaction)	28448500	[]	DEL	Genome-wide physical activity interactions in adiposity - A meta-analysis of 200,452 adults.	2,518 African American women, 86,278 European ancestry women, 1,773 Filipino ancestry women, 1,030 Indian ancestry women, 1,457 African American men, 55,137 European ancestry men, 7,648 Indian ancestry men, 5,527 European ancestry individuals	6,244 African American women, 17,531 European ancestry women, 329 African American men, 19,956 European ancestry men	8e-11	NR	rs11209951
SG10K_SV_DEL_chr1_72300640_45516	1	72300640	1	72371807	0.97503	Body mass index in physically active individuals	28448500	[]	DEL	Genome-wide physical activity interactions in adiposity - A meta-analysis of 200,452 adults.	1,957 African American women, 1,773 Filipino ancestry women, 305 Indian ancestry women, 67,609 European ancestry women, 1,206 African American men, 2,029 Indian ancestry men, 43,399 European ancestry men, at least 4,819 European ancestry individuals	4,807 African American women, 12,347 European ancestry women, 265 African American men, 14,540 European ancestry men	2e-06	0.6182	rs11209951
SG10K_SV_DEL_chr1_72300640_45516	1	72300640	1	72371807	0.97503	Body mass index in physically inactive individuals	28448500	[]	DEL	Genome-wide physical activity interactions in adiposity - A meta-analysis of 200,452 adults.	561 African American women, 352 Filipino ancestry women, 725 Indian ancestry women, 19,366 European ancestry women, 251 African American men, 4,654 Indian ancestry men, 11,727 European ancestry men, 959 European ancestry individuals	1,437 African American women, 5,184 European ancestry women, 64 African American men, 5,416 European ancestry men	3e-07	0.6147	rs11209951
SG10K_SV_DEL_chr1_84246322_3869	1	84246322	1	84241588	0.96451	Platelet count	34594039	[]	DEL	A cross-population atlas of genetic associations for 220 human phenotypes.	350,474 European ancestry individuals, 148,623 East Asian ancestry individuals	NA	6e-13	NR	rs11807612
SG10K_SV_DEL_chr1_84246322_3869	1	84246322	1	84243261	0.95809	Platelet count	34594039	[]	DEL	A cross-population atlas of genetic associations for 220 human phenotypes.	148,623 East Asian ancestry individuals	NA	4e-12	0.397355	rs11808517
SG10K_SV_DEL_chr1_84246322_3869	1	84246322	1	84252300	0.98902	Platelet count	32888493	[]	DEL	Trans-ethnic and Ancestry-Specific Blood-Cell Genetics in 746,667 Individuals from 5 Global Populations.	145,648 East Asian ancestry individuals	NA	4e-12	0.611909	rs12088543
SG10K_SV_DEL_chr1_84246322_3869	1	84246322	1	84252300	0.98902	Platelet count	38116116	[]	DEL	Analysis across Taiwan Biobank, Biobank Japan, and UK Biobank identifies hundreds of novel loci for 36 quantitative traits.	92,615 Taiwanese ancestry individuals	NA	2e-08	NR	rs12088543
SG10K_SV_DEL_chr1_84246322_3869	1	84246322	1	84262944	0.88774	Platelet count	32888493	[]	DEL	Trans-ethnic and Ancestry-Specific Blood-Cell Genetics in 746,667 Individuals from 5 Global Populations.	721,201 African American or Afro-Caribbean, African ancestry, European ancestry, East Asian ancestry, Hispanic or Latin American and South Asian ancestry individuals	NA	5e-12	0.11254	rs11163933
SG10K_SV_DEL_chr1_91766504_1272	1	91766504	1	91774681	0.89162	HOMA-B (corrected for HOMA-IR)	30369944	[]	DEL	Genetic Variants Related to Cardiometabolic Traits Are Associated to B Cell Function, Insulin Resistance, and Diabetes Among AmeriCan Indians: The Strong Heart Family Study.	1,892 American Indian ancestry individuals	NA	2e-07	0.27	rs284201
SG10K_SV_DEL_chr1_93822816_2884	1	93822816	1	93877008	0.89486	Gut microbiota alpha diversity (PD_whole_tree index)	33208821	[]	DEL	Genome-wide association studies and heritability analysis reveal the involvement of host genetics in the Japanese gut microbiota.	1,068 Japanese ancestry individuals	NA	5e-06	0.45	rs3747965
SG10K_SV_DEL_chr20_1408499_1671	20	1408499	20	1407575	0.99836	Height	36224396	[]	DEL	A saturated map of common genetic variants associated with human height.	5,314,291 European ancestry, Hispanic or Latin American, East Asian ancestry, African ancestry, South Asian ancestry individuals	NA	2e-12	0.5108	rs4814229
SG10K_SV_DEL_chr20_15321085_2037	20	15321085	20	15318986	0.96224	Height	36224396	[]	DEL	A saturated map of common genetic variants associated with human height.	5,314,291 European ancestry, Hispanic or Latin American, East Asian ancestry, African ancestry, South Asian ancestry individuals	NA	4e-24	0.209	rs7270966
SG10K_SV_DEL_chr20_43643224_2724	20	43643224	20	43602055	0.97215	Type 2 diabetes	32541925	[]	DEL	Discovery of 318 new risk loci for type 2 diabetes and related vascular outcomes among 1.4 million participants in a multi-ancestry meta-analysis.	148,726 European ancestry cases, 24,646 African American cases, 8,616 Hispanic cases, 46,511 Asian ancestry cases, 965,732 European ancestry controls, 31,446 African American controls, 11,829 Hispanic controls, 169,776 Asian ancestry controls	NA	4e-12	0.7327	rs6073143
SG10K_SV_DEL_chr20_43643224_2724	20	43643224	20	43630996	0.82743	Height	36224396	[]	DEL	A saturated map of common genetic variants associated with human height.	472,730 East Asian ancestry individuals	NA	1e-09	0.1777	rs714998
SG10K_SV_DEL_chr20_43643224_2724	20	43643224	20	43665973	0.89905	High density lipoprotein cholesterol levels	34887591	[]	DEL	The power of genetic diversity in genome-wide association studies of lipids.	40,963 South Asian ancestry individuals, 48,057 Hispanic individuals, 99,432 Admixed African or African ancestry individuals, 146,492 East Asian ancestry individuals, 1,320,016 European ancestry individuals	NA	4e-09	NR	rs619289
SG10K_SV_DEL_chr20_43643224_2724	20	43643224	20	43667902	0.90961	Height	36224396	[]	DEL	A saturated map of common genetic variants associated with human height.	5,314,291 European ancestry, Hispanic or Latin American, East Asian ancestry, African ancestry, South Asian ancestry individuals	NA	1e-64	0.1478	rs285206
SG10K_SV_DEL_chr20_43643224_2724	20	43643224	20	43683979	0.88807	Red cell distribution width	32888493	[]	DEL	Trans-ethnic and Ancestry-Specific Blood-Cell Genetics in 746,667 Individuals from 5 Global Populations.	563,352 African American or Afro-Caribbean, African ancestry, European ancestry, East Asian ancestry, Hispanic or Latin American and South Asian ancestry individuals	NA	1e-13	0.127846	rs3092364
SG10K_SV_DEL_chr21_15216058_3074	21	15216058	21	15212021	0.88444	Coronary artery disease	35915156	[]	DEL	Large-scale genome-wide association study of coronary artery disease in genetically diverse populations.	190,493 European ancestry cases, 582,775 European ancestry controls, 6,378 Hispanic or Latin American cases, 24,270 Hispanic or Latin American controls, 1,702 African American or Afro-Caribbean cases, 59,507 African American or Afro-Caribbean controls, 29,319 East Asian ancestry cases, 183,134 East Asian ancestry controls	NA	7e-09	0.4538	rs2064040
SG10K_SV_DEL_chr21_46237437_1322	21	46237437	21	46254361	0.97076	Lymphocyte count	34594039	[]	DEL	A cross-population atlas of genetic associations for 220 human phenotypes.	349,856 European ancestry individuals, 95,717 East Asian ancestry individuals	NA	6e-09	NR	rs2250213
SG10K_SV_DEL_chr22_36747125_4726	22	36747125	22	36767036	0.83675	Smoking initiation	36477530	[]	DEL	Genetic diversity fuels gene discovery for tobacco and alcohol use.	3,382,012 European ancestry, East Asian ancestry, Hispanic or Latin American, African ancestry individuals	NA	1e-13	0.732	rs1048015
SG10K_SV_DEL_chr2_146105051_14243	2	146105051	2	146124847	0.81616	Spherical equivalent or myopia (age of diagnosis)	29808027	[]	DEL	Genome-wide association meta-analysis highlights light-induced signaling as a driver for refractive error.	145,366 European ancestry individuals, 2,610 Erasmus Rucphen (founder/genetic isolate) individuals, 509 Talana (founder/genetic isolate) individuals, 15,044 East Asian ancestry individuals, 2,275 Malay ancestry individuals, 2,110 Indian ancestry individuals, 2,506 Asian ancestry individuals	NA	2e-19	0.5523	rs56075542
SG10K_SV_DEL_chr2_171808202_110	2	171808202	2	171693120	0.83221	Diastolic blood pressure	34594039	[]	DEL	A cross-population atlas of genetic associations for 220 human phenotypes.	340,162 European ancestry individuals, 145,515 East Asian ancestry individuals	NA	1e-08	NR	rs6757773
SG10K_SV_DEL_chr2_171808202_110	2	171808202	2	171793872	0.92379	Height	36224396	[]	DEL	A saturated map of common genetic variants associated with human height.	5,314,291 European ancestry, Hispanic or Latin American, East Asian ancestry, African ancestry, South Asian ancestry individuals	NA	2e-87	0.274	rs6745143
SG10K_SV_DEL_chr2_176400913_6399	2	176400913	2	176398425	0.98142	Estimated glomerular filtration rate (creatinine)	35710981	[]	DEL	Epigenomic and transcriptomic analyses define core cell types, genes and targetable mechanisms for kidney disease.	1,205,871 European ancestry individuals, 168,300 East Asian ancestry individuals, 63,553 African ancestry individuals, 23,509 Hispanic or Latin American individuals, 22,103 African American individuals, 21,791 Central Asian or South Asian ancestry individuals, 1,502 Middle Eastern ancestry individuals, 939 other admixed ancestry individuals, 602 Native American ancestry individuals, 150 Asian anc…	NA	1e-18	0.2109	rs16863775
SG10K_SV_DEL_chr2_176400913_6399	2	176400913	2	176408544	0.99471	Urate levels	31578528	[]	DEL	Target genes, variants, tissues and transcriptional pathways influencing human serum urate levels.	288,649 European ancestry individuals, 125,725 East Asian ancestry individuals, 33,671 African American individuals, 9,037 South Asian ancestry individuals, 608 Hispanic individuals	NA	1e-13	0.2533	rs10198459
SG10K_SV_DEL_chr2_195119696_221	2	195119696	2	195124829	0.91071	Iris heterochromicity	30895295	[]	DEL	A genome-wide association study of skin and iris pigmentation among individuals of South Asian ancestry.	329 South Asian ancestry individuals		8e-06	0.077	rs79386120
SG10K_SV_DEL_chr2_230343095_567	2	230343095	2	230363202	0.97103	Red blood cell count	32888493	[]	DEL	Trans-ethnic and Ancestry-Specific Blood-Cell Genetics in 746,667 Individuals from 5 Global Populations.	727,624 African American or Afro-Caribbean, African ancestry, European ancestry, East Asian ancestry, Hispanic or Latin American and South Asian ancestry individuals	NA	7e-10	0.107588	rs74269006
SG10K_SV_DEL_chr2_230343095_567	2	230343095	2	230365369	0.96607	Red blood cell count	34594039	[]	DEL	A cross-population atlas of genetic associations for 220 human phenotypes.	350,475 European ancestry individuals, 153,512 East Asian ancestry individuals	NA	2e-08	NR	rs74269007
SG10K_SV_DEL_chr2_34470762_40738	2	34470762	2	34447854	0.97376	Amyotrophic lateral sclerosis (sporadic)	24529757	[]	DEL	Genome-wide association study combining pathway analysis for typical sporadic amyotrophic lateral sclerosis in Chinese Han populations.	250 Han Chinese ancestry cases, 250 Han Chinese ancestry controls	NA	8e-06	NR	rs10495822
SG10K_SV_DEL_chr2_35750981_21065	2	35750981	2	35740885	0.99715	Time to colon cancer recurrence	34391895	[]	DEL	Large-Scale Prospective Genome-Wide Association Study of Oxaliplatin in Stage II/III Colon Cancer and Neuropathy.	1,364 Japanese ancestry individuals	NA	6e-06	NR	rs3900452
SG10K_SV_DEL_chr2_48624051_6762	2	48624051	2	48677411	0.87508	Age at menopause	34050765	[]	DEL	Joint genome-wide association analyses identified 49 novel loci for age at natural menopause.	181,219 European ancestry individuals, 43,861 East Asian ancestry individuals	NA	3e-11	0.7	rs12713012
SG10K_SV_DEL_chr2_48763387_636	2	48763387	2	48735152	0.84394	Gluteofemoral adipose tissue volumes (adjusted for BMI and height)	35773277	[]	DEL	Inherited basis of visceral, abdominal subcutaneous and gluteofemoral fat depots.	19,273 European ancestry, East Asian ancestry, South Asian ancestry, African ancestry, NR ancestry females	NA	3e-09	0.761	rs17326656
SG10K_SV_DEL_chr2_48763387_636	2	48763387	2	48735152	0.84394	HDL cholesterol	34594039	[]	DEL	A cross-population atlas of genetic associations for 220 human phenotypes.	315,133 European ancestry individuals, 74,970 East Asian ancestry individuals	NA	7e-14	NR	rs17326656
SG10K_SV_DEL_chr2_48763387_636	2	48763387	2	48735152	0.84394	High density lipoprotein cholesterol levels	33462484	[]	DEL	Genetics of 35 blood and urine biomarkers in the UK Biobank.	313,372 European ancestry individuals, 5,573 African ancestry individuals, 6,689 South Asian ancestry individuals	NA	4e-12	NR	rs17326656
SG10K_SV_DEL_chr2_48763387_636	2	48763387	2	48735152	0.84394	High density lipoprotein cholesterol levels	34887591	[]	DEL	The power of genetic diversity in genome-wide association studies of lipids.	40,963 South Asian ancestry individuals, 48,057 Hispanic individuals, 99,432 Admixed African or African ancestry individuals, 146,492 East Asian ancestry individuals, 1,320,016 European ancestry individuals	NA	3e-18	NR	rs17326656
SG10K_SV_DEL_chr2_48763387_636	2	48763387	2	48735152	0.84394	Triglyceride levels	34887591	[]	DEL	The power of genetic diversity in genome-wide association studies of lipids.	40,963 South Asian ancestry individuals, 48,057 Hispanic individuals, 99,432 Admixed African or African ancestry individuals, 146,492 East Asian ancestry individuals, 1,320,016 European ancestry individuals	NA	7e-11	NR	rs17326656
SG10K_SV_DEL_chr2_48763387_636	2	48763387	2	48735152	0.84394	Triglycerides	34594039	[]	DEL	A cross-population atlas of genetic associations for 220 human phenotypes.	343,992 European ancestry individuals, 111,667 East Asian ancestry individuals	NA	4e-09	NR	rs17326656
SG10K_SV_DEL_chr2_52522548_35584	2	52522548	2	52560811	0.98026	Height	36224396	[]	DEL	A saturated map of common genetic variants associated with human height.	5,314,291 European ancestry, Hispanic or Latin American, East Asian ancestry, African ancestry, South Asian ancestry individuals	NA	2e-08	0.3086	rs12622811
SG10K_SV_DEL_chr2_81544230_424	2	81544230	2	81554610	0.82527	Smoking initiation	36477530	[]	DEL	Genetic diversity fuels gene discovery for tobacco and alcohol use.	3,382,012 European ancestry, East Asian ancestry, Hispanic or Latin American, African ancestry individuals	NA	3e-19	0.22	rs74560671
SG10K_SV_DEL_chr2_81544230_424	2	81544230	2	81555304	0.83469	Smoking initiation	36477530	[]	DEL	Genetic diversity fuels gene discovery for tobacco and alcohol use.	3,382,012 European ancestry, East Asian ancestry, Hispanic or Latin American, African ancestry individuals	NA	3e-19	0.22	rs76276658
SG10K_SV_DEL_chr2_81544230_424	2	81544230	2	81555929	0.83657	Smoking initiation	36477530	[]	DEL	Genetic diversity fuels gene discovery for tobacco and alcohol use.	3,382,012 European ancestry, East Asian ancestry, Hispanic or Latin American, African ancestry individuals	NA	2e-19	0.218	rs6719043
SG10K_SV_DEL_chr3_114938105_11649	3	114938105	3	115232405	0.89718	Height	36224396	[]	DEL	A saturated map of common genetic variants associated with human height.	5,314,291 European ancestry, Hispanic or Latin American, East Asian ancestry, African ancestry, South Asian ancestry individuals	NA	4e-11	0.0368	rs7613792
SG10K_SV_DEL_chr3_136302171_5186	3	136302171	3	136318385	0.92344	Total bilirubin levels	34594039	[]	DEL	A cross-population atlas of genetic associations for 220 human phenotypes.	124,341 East Asian ancestry individuals	NA	3e-16	0.769644	rs553018
SG10K_SV_DEL_chr3_136302171_5186	3	136302171	3	136391176	0.89969	High density lipoprotein cholesterol levels	36329257	[]	DEL	Phenome-wide analysis of Taiwan Biobank reveals novel glycemia-related loci and genetic risks for diabetes.	76,531 Taiwanese ancestry individuals	NA	1e-08	NR	rs711972
SG10K_SV_DEL_chr3_136302171_5186	3	136302171	3	136418580	0.90602	Schizophrenia	31740837	[]	DEL	Comparative genetic architectures of schizophrenia in East Asian and European populations.	22,778 East Asian ancestry cases, 35,362 East Asian ancestry controls	NA	7e-10	NR	rs10935182
SG10K_SV_DEL_chr3_136302171_5186	3	136302171	3	136434626	0.9223	Schizophrenia	35396580	[]	DEL	Mapping genomic loci implicates genes and synaptic biology in schizophrenia.	53,386 European ancestry cases, 77,258 European ancestry controls, 14,004 East Asian ancestry cases, 16,757 East Asian ancestry controls, 6,152 African American cases, 3,918 African American controls, 1,234 Latino cases, 3,090 Latino controls	1,979 European ancestry cases, 142,626 European ancestry controls	1e-14	0.525	rs10935184
SG10K_SV_DEL_chr3_136302171_5186	3	136302171	3	136435986	0.92267	Schizophrenia	28991256	[]	DEL	Genome-wide association analysis identifies 30 new susceptibility loci for schizophrenia.	7,699 Chinese ancestry cases, 35,476 European ancestry cases, 18,327 Chinese ancestry controls, 46,839 European ancestry controls	4,384 Chinese ancestry cases, 5,770 Chinese ancestry controls	4e-15	NR	rs66691851
SG10K_SV_DEL_chr3_136302171_5186	3	136302171	3	136435986	0.92267	Schizophrenia	30285260	[]	DEL	Genome-Wide Association Study Detected Novel Susceptibility Genes for Schizophrenia and Shared Trans-Populations/Diseases Genetic Effect.	14,023 East Asian ancestry cases, 33,640 European ancestry cases, 31,505 East Asian ancestry controls, 43,456 European ancestry controls	NA	2e-13	NR	rs66691851
SG10K_SV_DEL_chr3_136302171_5186	3	136302171	3	136435986	0.92267	Schizophrenia	31740837	[]	DEL	Comparative genetic architectures of schizophrenia in East Asian and European populations.	22,778 East Asian ancestry cases, 35,362 East Asian ancestry controls, 33,640 European ancestry cases, 43,456 European ancestry controls	NA	4e-18	NR	rs66691851
SG10K_SV_DEL_chr3_136302171_5186	3	136302171	3	136555593	0.88176	Schizophrenia	30285260	[]	DEL	Genome-Wide Association Study Detected Novel Susceptibility Genes for Schizophrenia and Shared Trans-Populations/Diseases Genetic Effect.	14,023 East Asian ancestry cases, 33,640 European ancestry cases, 31,505 East Asian ancestry controls, 43,456 European ancestry controls	NA	2e-10	NR	rs7427564
SG10K_SV_DEL_chr3_136302171_5186	3	136302171	3	136555593	0.88176	Schizophrenia	31268507	[]	DEL	Association of Schizophrenia Risk With Disordered Niacin Metabolism in an Indian Genome-wide Association Study.	816 Indian ancestry cases, 900 Indian ancestry controls, 505 Indian ancestry cases and 871 Indian ancestry controls from 405 families, up to 36,989 European and unknown ancestry cases, up to 113,075 European and unknown ancestry controls	NA	2e-11	NR	rs7427564
SG10K_SV_DEL_chr3_136302171_5186	3	136302171	3	136569563	0.91046	Schizophrenia	25056061	[]	DEL	Biological insights from 108 schizophrenia-associated genetic loci.	32,405 European ancestry cases, 42,221 European ancestry controls, 1,235 European ancestry cases and 1,235 European ancestry controls from 1235 parent-offspring trios, 1,836 East Asian ancestry cases, 3,383 East Asian ancestry controls	1,513 European ancestry cases, 66,236 European ancestry controls	7e-11	0.551	rs7432375
SG10K_SV_DEL_chr3_13639682_1090	3	13639682	3	13669062	0.83551	Height	36224396	[]	DEL	A saturated map of common genetic variants associated with human height.	5,314,291 European ancestry, Hispanic or Latin American, East Asian ancestry, African ancestry, South Asian ancestry individuals	NA	5e-22	0.1662	rs3934833
SG10K_SV_DEL_chr3_15803663_1566	3	15803663	3	15678615	0.94521	Platelet count	32888493	[]	DEL	Trans-ethnic and Ancestry-Specific Blood-Cell Genetics in 746,667 Individuals from 5 Global Populations.	721,201 African American or Afro-Caribbean, African ancestry, European ancestry, East Asian ancestry, Hispanic or Latin American and South Asian ancestry individuals	NA	1e-15	0.18063	rs7612295
SG10K_SV_DEL_chr3_158632950_1172	3	158632950	3	158569666	0.86228	Heart failure (multivariate analysis)	36376295	[]	DEL	Genome-wide association and multi-trait analyses characterize the common genetic architecture of heart failure.	17,917 African ancestry individuals, 4,293 admixed ancestry individuals, 47,934 East Asian ancestry individuals, 343,120 European ancestry individuals	NA	1e-08	NR	rs2276773
SG10K_SV_DEL_chr3_191346896_6982	3	191346896	3	191330733	0.98043	Gamma glutamyl transpeptidase	34594039	[]	DEL	A cross-population atlas of genetic associations for 220 human phenotypes.	344,104 European ancestry individuals, 133,471 East Asian ancestry individuals	NA	2e-09	NR	rs980320
SG10K_SV_DEL_chr3_191346896_6982	3	191346896	3	191330765	0.97344	Gamma glutamyl transferase levels	33462484	[]	DEL	Genetics of 35 blood and urine biomarkers in the UK Biobank.	342,339 European ancestry individuals, 6,015 African ancestry individuals, 7,336 South Asian ancestry individuals	NA	3e-10	NR	rs980321
SG10K_SV_DEL_chr3_197207702_4682	3	197207702	3	197103270	0.82191	Height	36224396	[]	DEL	A saturated map of common genetic variants associated with human height.	5,314,291 European ancestry, Hispanic or Latin American, East Asian ancestry, African ancestry, South Asian ancestry individuals	NA	5e-16	0.2902	rs9855295
SG10K_SV_DEL_chr3_37936926_8510	3	37936926	3	37878271	0.85905	Red blood cell count	32888493	[]	DEL	Trans-ethnic and Ancestry-Specific Blood-Cell Genetics in 746,667 Individuals from 5 Global Populations.	727,624 African American or Afro-Caribbean, African ancestry, European ancestry, East Asian ancestry, Hispanic or Latin American and South Asian ancestry individuals	NA	2e-27	0.0784249	rs78192244
SG10K_SV_DEL_chr3_37936926_8510	3	37936926	3	37878271	0.85905	Red blood cell count	34594039	[]	DEL	A cross-population atlas of genetic associations for 220 human phenotypes.	350,475 European ancestry individuals, 153,512 East Asian ancestry individuals	NA	7e-14	NR	rs78192244
SG10K_SV_DEL_chr3_37936926_8510	3	37936926	3	37911051	0.97008	Schizophrenia	35396580	[]	DEL	Mapping genomic loci implicates genes and synaptic biology in schizophrenia.	53,386 European ancestry cases, 77,258 European ancestry controls, 14,004 East Asian ancestry cases, 16,757 East Asian ancestry controls, 6,152 African American cases, 3,918 African American controls, 1,234 Latino cases, 3,090 Latino controls	1,979 European ancestry cases, 142,626 European ancestry controls	5e-08	0.898	rs71323641
SG10K_SV_DEL_chr3_37936926_8510	3	37936926	3	37920981	0.99622	Hemoglobin	34594039	[]	DEL	A cross-population atlas of genetic associations for 220 human phenotypes.	350,474 European ancestry individuals, 152,447 East Asian ancestry individuals	NA	2e-15	NR	rs77388365
SG10K_SV_DEL_chr3_37936926_8510	3	37936926	3	37920981	0.99622	Lymphocyte count	32888493	[]	DEL	Trans-ethnic and Ancestry-Specific Blood-Cell Genetics in 746,667 Individuals from 5 Global Populations.	643,370 African American or Afro-Caribbean, African ancestry, European ancestry, East Asian ancestry, Hispanic or Latin American and South Asian ancestry individuals	NA	5e-10	0.0831957	rs77388365
SG10K_SV_DEL_chr3_37936926_8510	3	37936926	3	37946365	0.97015	Hematocrit	32888493	[]	DEL	Trans-ethnic and Ancestry-Specific Blood-Cell Genetics in 746,667 Individuals from 5 Global Populations.	737,823 African American or Afro-Caribbean, African ancestry, European ancestry, East Asian ancestry, Hispanic or Latin American and South Asian ancestry individuals	NA	9e-29	0.0871802	rs9816588
SG10K_SV_DEL_chr3_37936926_8510	3	37936926	3	37946365	0.97015	Hematocrit	34594039	[]	DEL	A cross-population atlas of genetic associations for 220 human phenotypes.	350,475 European ancestry individuals, 153,015 East Asian ancestry individuals	NA	8e-15	NR	rs9816588
SG10K_SV_DEL_chr3_37936926_8510	3	37936926	3	37946365	0.97015	Hemoglobin concentration	32888493	[]	DEL	Trans-ethnic and Ancestry-Specific Blood-Cell Genetics in 746,667 Individuals from 5 Global Populations.	746,431 African American or Afro-Caribbean, African ancestry, European ancestry, East Asian ancestry, Hispanic or Latin American and South Asian ancestry individuals	NA	1e-28	0.0869673	rs9816588
SG10K_SV_DEL_chr3_37936926_8510	3	37936926	3	37946365	0.97015	Monocyte count	32888493	[]	DEL	Trans-ethnic and Ancestry-Specific Blood-Cell Genetics in 746,667 Individuals from 5 Global Populations.	639,696 African American or Afro-Caribbean, African ancestry, European ancestry, East Asian ancestry, Hispanic or Latin American and South Asian ancestry individuals	NA	3e-12	0.0907867	rs9816588
SG10K_SV_DEL_chr3_47449177_2773	3	47449177	3	47418189	0.96644	Non-tuberculous mycobacterial pulmonary disease	33115937	[]	DEL	Genome-wide association study of non-tuberculous mycobacterial pulmonary disease.	403 Korean ancestry cases, 306 Korean ancestry controls	184 Korean ancestry cases, 1680 Korean ancestry controls	1e-05	0.49	rs12487736
SG10K_SV_DEL_chr3_47449177_2773	3	47449177	3	47418189	0.96644	QT interval	36050321	[]	DEL	Genetic analyses of the electrocardiographic QT interval and its components identify additional loci and pathways.	252,730 European ancestry, African ancestry, Hispanic or Latin American, South East Asian ancestry, South Asian ancestry individuals	NA	2e-10	0.5502	rs12487736
SG10K_SV_DEL_chr3_47449177_2773	3	47449177	3	47499427	0.98333	Axial length	36246171	[]	DEL	Genome-wide Association Study of Axial Length in Population-based Cohorts in Japan: The Tohoku Medical Megabank Organization Eye Study.	33,483 Japanese ancestry individuals	NA	1e-10	0.551	rs7651194
SG10K_SV_DEL_chr3_84055791_2442	3	84055791	3	84023383	0.99035	Gut microbiota relative abundance (Coprococcus)	33208821	[]	DEL	Genome-wide association studies and heritability analysis reveal the involvement of host genetics in the Japanese gut microbiota.	1,068 Japanese ancestry individuals	NA	8e-06	0.35	rs17793314
SG10K_SV_DEL_chr3_99909938_848	3	99909938	3	99796906	0.95702	Inguinal hernia	35022708	[]	DEL	Ancestry- and sex-specific effects underlying inguinal hernia susceptibility identified in a multiethnic genome-wide association study meta-analysis.	32,089 European, African, Asian, Hispanic/Latin American or mixed ancestry male cases, 196,784 European, African, Asian, Hispanic/Latin American or mixed ancestry male controls	NA	2e-09	NR	rs1287283
SG10K_SV_DEL_chr3_99909938_848	3	99909938	3	99972678	0.81219	Cleft lip with or without cleft palate	28054174	[]	DEL	Genome-wide meta-analyses of nonsyndromic orofacial clefts identify novel associations between FOXE1 and all orofacial clefts, and TP63 and cleft lip with or without cleft palate.	83 Asian ancestry cases, 1,173 Asian ancestry case-parent trios, 161 Asian ancestry controls,170 European ancestry cases, 988 European ancestry case-parent trios, 835 European ancestry controls, 570 Latino or African cases, 629 Latino or African case-parent trios, 704 Latino or African controls, 21 case-parent trios.	NA	5e-08	NR	rs68092024
SG10K_SV_DEL_chr4_10209636_23307	4	10209636	4	10176593	0.96301	Asymptomatic hyperuricaemia (age <50)	35758599	[]	DEL	Genetic contributions to female gout and hyperuricemia using genome-wide association study and polygenic risk score analyses.	2,115 East Asian ancestry cases, 17,965 East Asian ancestry controls	NA	4e-13	NR	rs16894579
SG10K_SV_DEL_chr4_10209636_23307	4	10209636	4	10176593	0.96301	Asymptomatic hyperuricaemia (age >=50)	35758599	[]	DEL	Genetic contributions to female gout and hyperuricemia using genome-wide association study and polygenic risk score analyses.	5,190 East Asian ancestry cases, 19,345 East Asian ancestry controls	NA	1e-27	NR	rs16894579
SG10K_SV_DEL_chr4_106135421_6784	4	106135421	4	106227563	0.95037	Lung function (FEV1/FVC)	36914875	[]	DEL	Multi-ancestry genome-wide association analyses improve resolution of genes and pathways influencing lung function and chronic obstructive pulmonary disease risk.	475,645 European ancestry individuals, 8,590 African ancestry individuals, 85,279 East Asian ancestry individuals, 4,270 South Asian ancestry individuals, 14,668 Hispanic or Latin American individuals	NA	1e-09	0.337	rs7340989
SG10K_SV_DEL_chr4_132524276_270	4	132524276	4	132540297	0.9391	Vaginal microbiome relative abundance (o_Bacteroidales)	34282934	[]	DEL	Association between Human Genetic Variants and the Vaginal Bacteriome of Pregnant Women.	315 Chinese ancestry individuals	NA	3e-06	NR	rs13118354
SG10K_SV_DEL_chr4_144395293_3460	4	144395293	4	144350802	0.9651	Diastolic blood pressure	27841878	[]	DEL	Genome-wide association analyses using electronic health records identify new loci influencing blood pressure variation.	80,792 European ancestry individuals, 8,231 Latino individuals, 3,058 African American individuals, 7,243 East Asian ancestry individuals, 461 South Asian ancestry individuals	NA	1e-06	NR	rs4292285
SG10K_SV_DEL_chr4_144395293_3460	4	144395293	4	144350802	0.9651	Systolic blood pressure	27841878	[]	DEL	Genome-wide association analyses using electronic health records identify new loci influencing blood pressure variation.	80,792 European ancestry individuals, 8,231 Latino individuals, 3,058 African American individuals, 7,243 East Asian ancestry individuals, 461 South Asian ancestry individuals	NA	5e-06	NR	rs4292285
SG10K_SV_DEL_chr4_144395293_3460	4	144395293	4	144409229	0.97319	Lung function (forced vital capacity)	36914875	[]	DEL	Multi-ancestry genome-wide association analyses improve resolution of genes and pathways influencing lung function and chronic obstructive pulmonary disease risk.	475,645 European ancestry individuals, 8,590 African ancestry individuals, 85,279 East Asian ancestry individuals, 4,270 South Asian ancestry individuals, 14,668 Hispanic or Latin American individuals	NA	3e-32	0.422	rs34345254
SG10K_SV_DEL_chr4_28419968_350	4	28419968	4	28417801	0.99151	Smoking initiation	36477530	[]	DEL	Genetic diversity fuels gene discovery for tobacco and alcohol use.	3,382,012 European ancestry, East Asian ancestry, Hispanic or Latin American, African ancestry individuals	NA	1e-36	0.532	rs16880611
SG10K_SV_DEL_chr4_28419968_350	4	28419968	4	28418402	0.99102	Smoking initiation	36477530	[]	DEL	Genetic diversity fuels gene discovery for tobacco and alcohol use.	3,382,012 European ancestry, East Asian ancestry, Hispanic or Latin American, African ancestry individuals	NA	1e-36	0.532	rs59119104
SG10K_SV_DEL_chr4_46200778_2231	4	46200778	4	46238270	0.98674	Epilepsy	25087078	[]	DEL	Genetic determinants of common epilepsies: a meta-analysis of genome-wide association studies.	405 European ancestry cases, 127 African American cases, 248 cases, 2,330 European ancestry genetic generalised epilepsy cases, 81 African American genetic generalised epilepsy cases, 195 genetic generalised epilepsy cases, 3,277 European ancestry focal epilepsy cases, 222 African American focal epilepsy cases, 487 Han Chinese ancestry focal epilepsy cases, 1,324 focal epilepsy cases, up to 17,44…	NA	2e-07	0.4	rs535066
SG10K_SV_DEL_chr4_9102877_22403	4	9102877	4	9393586	0.82663	Urate levels	33462484	[]	DEL	Genetics of 35 blood and urine biomarkers in the UK Biobank.	342,087 European ancestry individuals, 6,011 African ancestry individuals, 7,328 South Asian ancestry individuals	NA	2e-14	NR	rs4974838
SG10K_SV_DEL_chr5_100272443_312	5	100272443	5	100265701	0.95738	Smoking initiation	36477530	[]	DEL	Genetic diversity fuels gene discovery for tobacco and alcohol use.	3,382,012 European ancestry, East Asian ancestry, Hispanic or Latin American, African ancestry individuals	NA	4e-16	0.347	rs795674
SG10K_SV_DEL_chr5_100272443_312	5	100272443	5	100267054	0.95659	Smoking initiation	36477530	[]	DEL	Genetic diversity fuels gene discovery for tobacco and alcohol use.	3,382,012 European ancestry, East Asian ancestry, Hispanic or Latin American, African ancestry individuals	NA	4e-16	0.347	rs795672
SG10K_SV_DEL_chr5_100272443_312	5	100272443	5	100268971	0.95814	Smoking initiation	36477530	[]	DEL	Genetic diversity fuels gene discovery for tobacco and alcohol use.	3,382,012 European ancestry, East Asian ancestry, Hispanic or Latin American, African ancestry individuals	NA	6e-16	0.346	rs766692
SG10K_SV_DEL_chr5_100272443_312	5	100272443	5	100269058	0.95661	Smoking initiation	36477530	[]	DEL	Genetic diversity fuels gene discovery for tobacco and alcohol use.	3,382,012 European ancestry, East Asian ancestry, Hispanic or Latin American, African ancestry individuals	NA	3e-16	0.347	rs766693
SG10K_SV_DEL_chr5_106989050_1676	5	106989050	5	107008444	0.88203	Height	36224396	[]	DEL	A saturated map of common genetic variants associated with human height.	5,314,291 European ancestry, Hispanic or Latin American, East Asian ancestry, African ancestry, South Asian ancestry individuals	NA	5e-10	0.445	rs13153633
SG10K_SV_DEL_chr5_120044451_2534	5	120044451	5	120052964	0.85754	Lung function (FEV1/FVC)	36914875	[]	DEL	Multi-ancestry genome-wide association analyses improve resolution of genes and pathways influencing lung function and chronic obstructive pulmonary disease risk.	475,645 European ancestry individuals, 8,590 African ancestry individuals, 85,279 East Asian ancestry individuals, 4,270 South Asian ancestry individuals, 14,668 Hispanic or Latin American individuals	NA	2e-12	0.432	rs4895231
SG10K_SV_DEL_chr5_127122685_438	5	127122685	5	127176680	0.93187	Height	36224396	[]	DEL	A saturated map of common genetic variants associated with human height.	5,314,291 European ancestry, Hispanic or Latin American, East Asian ancestry, African ancestry, South Asian ancestry individuals	NA	1e-19	0.5264	rs248093
SG10K_SV_DEL_chr5_33111759_802	5	33111759	5	33148865	0.94523	Height	36224396	[]	DEL	A saturated map of common genetic variants associated with human height.	5,314,291 European ancestry, Hispanic or Latin American, East Asian ancestry, African ancestry, South Asian ancestry individuals	NA	3e-50	0.0189	rs16890782
SG10K_SV_DEL_chr5_46144117_1771	5	46144117	5	45803049	0.80928	Electrocardiographic traits (multivariate)	32602732	[]	DEL	Multi-ethnic Genome-wide Association Study of Decomposed Cardioelectric Phenotypes Illustrates Strategies to Identify and Characterize Evidence of Shared Genetic Effects for Complex Traits.	17,873 European ancestry individuals, 12,749 Hispanic individuals, 5,408 African American individuals, 315 Chinese-American individuals	NA	1e-11	NR	rs10069793
SG10K_SV_DEL_chr5_46144117_1771	5	46144117	5	45983120	0.85414	Type 2 diabetes or schizophrenia (pleiotropy)	36329495	[]	DEL	Evidence that the pituitary gland connects type 2 diabetes mellitus and schizophrenia based on large-scale trans-ethnic genetic analyses.	77,418 East Asian ancestry type 2 diabetes cases, 22,778 East Asian ancestry schizophrenia cases, 391,484 East Asian ancestry controls, 74,124 European ancestry type 2 diabetes cases, 33,640 European ancestry schizophrenia cases, 867,462 European ancestry controls	NA	1e-09	NR	rs4371763
SG10K_SV_DEL_chr5_46144117_1771	5	46144117	5	46028749	0.93614	Schizophrenia	35396580	[]	DEL	Mapping genomic loci implicates genes and synaptic biology in schizophrenia.	53,386 European ancestry cases, 77,258 European ancestry controls, 14,004 East Asian ancestry cases, 16,757 East Asian ancestry controls, 6,152 African American cases, 3,918 African American controls, 1,234 Latino cases, 3,090 Latino controls	1,979 European ancestry cases, 142,626 European ancestry controls	2e-09	0.664	rs7293493
SG10K_SV_DEL_chr5_46270550_5184	5	46270550	5	45803049	0.91649	Electrocardiographic traits (multivariate)	32602732	[]	DEL	Multi-ethnic Genome-wide Association Study of Decomposed Cardioelectric Phenotypes Illustrates Strategies to Identify and Characterize Evidence of Shared Genetic Effects for Complex Traits.	17,873 European ancestry individuals, 12,749 Hispanic individuals, 5,408 African American individuals, 315 Chinese-American individuals	NA	1e-11	NR	rs10069793
SG10K_SV_DEL_chr5_46270550_5184	5	46270550	5	45983120	0.95359	Type 2 diabetes or schizophrenia (pleiotropy)	36329495	[]	DEL	Evidence that the pituitary gland connects type 2 diabetes mellitus and schizophrenia based on large-scale trans-ethnic genetic analyses.	77,418 East Asian ancestry type 2 diabetes cases, 22,778 East Asian ancestry schizophrenia cases, 391,484 East Asian ancestry controls, 74,124 European ancestry type 2 diabetes cases, 33,640 European ancestry schizophrenia cases, 867,462 European ancestry controls	NA	1e-09	NR	rs4371763
SG10K_SV_DEL_chr5_46270550_5184	5	46270550	5	46028749	0.83519	Schizophrenia	35396580	[]	DEL	Mapping genomic loci implicates genes and synaptic biology in schizophrenia.	53,386 European ancestry cases, 77,258 European ancestry controls, 14,004 East Asian ancestry cases, 16,757 East Asian ancestry controls, 6,152 African American cases, 3,918 African American controls, 1,234 Latino cases, 3,090 Latino controls	1,979 European ancestry cases, 142,626 European ancestry controls	2e-09	0.664	rs7293493
SG10K_SV_DEL_chr5_46407630_2213	5	46407630	5	45803049	0.90385	Electrocardiographic traits (multivariate)	32602732	[]	DEL	Multi-ethnic Genome-wide Association Study of Decomposed Cardioelectric Phenotypes Illustrates Strategies to Identify and Characterize Evidence of Shared Genetic Effects for Complex Traits.	17,873 European ancestry individuals, 12,749 Hispanic individuals, 5,408 African American individuals, 315 Chinese-American individuals	NA	1e-11	NR	rs10069793
SG10K_SV_DEL_chr5_46407630_2213	5	46407630	5	45983120	0.9432	Type 2 diabetes or schizophrenia (pleiotropy)	36329495	[]	DEL	Evidence that the pituitary gland connects type 2 diabetes mellitus and schizophrenia based on large-scale trans-ethnic genetic analyses.	77,418 East Asian ancestry type 2 diabetes cases, 22,778 East Asian ancestry schizophrenia cases, 391,484 East Asian ancestry controls, 74,124 European ancestry type 2 diabetes cases, 33,640 European ancestry schizophrenia cases, 867,462 European ancestry controls	NA	1e-09	NR	rs4371763
SG10K_SV_DEL_chr5_46407630_2213	5	46407630	5	46028749	0.82086	Schizophrenia	35396580	[]	DEL	Mapping genomic loci implicates genes and synaptic biology in schizophrenia.	53,386 European ancestry cases, 77,258 European ancestry controls, 14,004 East Asian ancestry cases, 16,757 East Asian ancestry controls, 6,152 African American cases, 3,918 African American controls, 1,234 Latino cases, 3,090 Latino controls	1,979 European ancestry cases, 142,626 European ancestry controls	2e-09	0.664	rs7293493
SG10K_SV_DEL_chr5_58027649_10302	5	58027649	5	58027292	0.95695	Neutrophil count	34594039	[]	DEL	A cross-population atlas of genetic associations for 220 human phenotypes.	349,856 European ancestry individuals, 82,810 East Asian ancestry individuals	NA	2e-08	NR	rs6861883
SG10K_SV_DEL_chr5_60705877_1961	5	60705877	5	60547144	0.91033	Smoking initiation	36477530	[]	DEL	Genetic diversity fuels gene discovery for tobacco and alcohol use.	3,382,012 European ancestry, East Asian ancestry, Hispanic or Latin American, African ancestry individuals	NA	7e-28	0.431	rs153152
SG10K_SV_DEL_chr5_99009413_2365	5	99009413	5	99046290	0.95954	Lung function (FEV1/FVC)	36914875	[]	DEL	Multi-ancestry genome-wide association analyses improve resolution of genes and pathways influencing lung function and chronic obstructive pulmonary disease risk.	475,645 European ancestry individuals, 8,590 African ancestry individuals, 85,279 East Asian ancestry individuals, 4,270 South Asian ancestry individuals, 14,668 Hispanic or Latin American individuals	NA	6e-14	0.676	rs6865618
SG10K_SV_DEL_chr6_133947838_748	6	133947838	6	133947684	0.80274	Prostate cancer	37945903	[]	DEL	Characterizing prostate cancer risk through multi-ancestry genome-wide discovery of 187 novel risk variants.	122,188 European ancestry cases, 604,640 European ancestry controls, 19,391 African American or Afro-Caribbean cases, 61,608 African American or Afro-Caribbean controls, 10,809 East Asian ancestry cases, 95,790 East Asian ancestry controls, 3,931 Hispanic or Latin American cases, 26,405 Hispanic or Latin American controls	NA	3e-17	NR	rs228867
SG10K_SV_DEL_chr6_141227487_1406	6	141227487	6	141210477	0.99256	Drinks per week	36477530	[]	DEL	Genetic diversity fuels gene discovery for tobacco and alcohol use.	2,965,643 European ancestry, East Asian ancestry, Hispanic or Latin American, African ancestry individuals	NA	3e-16	0.352	rs9389886
SG10K_SV_DEL_chr6_141227487_1406	6	141227487	6	141210542	0.99501	Drinks per week	36477530	[]	DEL	Genetic diversity fuels gene discovery for tobacco and alcohol use.	2,965,643 European ancestry, East Asian ancestry, Hispanic or Latin American, African ancestry individuals	NA	2e-16	0.353	rs3911276
SG10K_SV_DEL_chr6_141227487_1406	6	141227487	6	141210887	0.99444	Drinks per week	36477530	[]	DEL	Genetic diversity fuels gene discovery for tobacco and alcohol use.	2,965,643 European ancestry, East Asian ancestry, Hispanic or Latin American, African ancestry individuals	NA	3e-16	0.353	rs72991092
SG10K_SV_DEL_chr6_141227487_1406	6	141227487	6	141211243	0.99454	Drinks per week	36477530	[]	DEL	Genetic diversity fuels gene discovery for tobacco and alcohol use.	2,965,643 European ancestry, East Asian ancestry, Hispanic or Latin American, African ancestry individuals	NA	4e-16	0.352	rs6941096
SG10K_SV_DEL_chr6_141227487_1406	6	141227487	6	141211347	0.99553	Drinks per week	36477530	[]	DEL	Genetic diversity fuels gene discovery for tobacco and alcohol use.	2,965,643 European ancestry, East Asian ancestry, Hispanic or Latin American, African ancestry individuals	NA	8e-16	0.351	rs6941722
SG10K_SV_DEL_chr6_141227487_1406	6	141227487	6	141214178	0.99397	Drinks per week	36477530	[]	DEL	Genetic diversity fuels gene discovery for tobacco and alcohol use.	2,965,643 European ancestry, East Asian ancestry, Hispanic or Latin American, African ancestry individuals	NA	1e-16	0.352	rs9389889
SG10K_SV_DEL_chr6_141227487_1406	6	141227487	6	141232143	0.99304	Drinks per week	36477530	[]	DEL	Genetic diversity fuels gene discovery for tobacco and alcohol use.	2,965,643 European ancestry, East Asian ancestry, Hispanic or Latin American, African ancestry individuals	NA	1e-16	0.353	rs4425611
SG10K_SV_DEL_chr6_141227487_1406	6	141227487	6	141232159	0.99304	Drinks per week	36477530	[]	DEL	Genetic diversity fuels gene discovery for tobacco and alcohol use.	2,965,643 European ancestry, East Asian ancestry, Hispanic or Latin American, African ancestry individuals	NA	1e-16	0.353	rs4568472
SG10K_SV_DEL_chr6_141227487_1406	6	141227487	6	141232348	0.99205	Drinks per week	36477530	[]	DEL	Genetic diversity fuels gene discovery for tobacco and alcohol use.	2,965,643 European ancestry, East Asian ancestry, Hispanic or Latin American, African ancestry individuals	NA	2e-16	0.354	rs4416687
SG10K_SV_DEL_chr6_141227487_1406	6	141227487	6	141233137	0.98485	Drinks per week	36477530	[]	DEL	Genetic diversity fuels gene discovery for tobacco and alcohol use.	2,965,643 European ancestry, East Asian ancestry, Hispanic or Latin American, African ancestry individuals	NA	2e-16	0.352	rs9376591
SG10K_SV_DEL_chr6_152068854_2244	6	152068854	6	152020452	0.93317	Pulse pressure	34594039	[]	DEL	A cross-population atlas of genetic associations for 220 human phenotypes.	360,863 European ancestry individuals, 145,445 East Asian ancestry individuals	NA	1e-41	NR	rs9340985
SG10K_SV_DEL_chr6_152068854_2244	6	152068854	6	152020452	0.93317	Systolic blood pressure	34594039	[]	DEL	A cross-population atlas of genetic associations for 220 human phenotypes.	340,159 European ancestry individuals, 145,505 East Asian ancestry individuals	NA	6e-09	NR	rs9340985
SG10K_SV_DEL_chr6_152068854_2244	6	152068854	6	152021644	0.91263	Pulse pressure	30578418	[]	DEL	Trans-ethnic association study of blood pressure determinants in over 750,000 individuals.	365,998 European ancestry individuals, 63,490 African ancestry individuals, 22,802 Hispanic individuals, 4,792 Asian ancestry individuals, 2,695 Native American ancestry individuals	299,024 European ancestry individuals, 17,277 individuals	6e-32	0.1236	rs9340995
SG10K_SV_DEL_chr6_152068854_2244	6	152068854	6	152072025	0.99583	Height	36224396	[]	DEL	A saturated map of common genetic variants associated with human height.	472,730 East Asian ancestry individuals	NA	3e-16	0.333	rs9479191
SG10K_SV_DEL_chr6_152068854_2244	6	152068854	6	152074828	0.97987	Diastolic blood pressure	30578418	[]	DEL	Trans-ethnic association study of blood pressure determinants in over 750,000 individuals.	365,998 European ancestry individuals, 63,490 African ancestry individuals, 22,802 Hispanic individuals, 4,792 Asian ancestry individuals, 2,695 Native American ancestry individuals	299,024 European ancestry individuals, 17,277 individuals	9e-11	0.6284	rs7766549
SG10K_SV_DEL_chr6_165311177_7466	6	165311177	6	165354731	0.86121	Height	36224396	[]	DEL	A saturated map of common genetic variants associated with human height.	5,314,291 European ancestry, Hispanic or Latin American, East Asian ancestry, African ancestry, South Asian ancestry individuals	NA	4e-29	0.5975	rs537436
SG10K_SV_DEL_chr6_18401856_780	6	18401856	6	18385658	0.85804	Gut microbiota relative abundance (Dorea)	33208821	[]	DEL	Genome-wide association studies and heritability analysis reveal the involvement of host genetics in the Japanese gut microbiota.	1,068 Japanese ancestry individuals	NA	4e-06	0.22	rs7748189
SG10K_SV_DEL_chr6_22050711_3406	6	22050711	6	22062256	0.8665	Platelet count during first trimester of pregnancy	38064665	[]	DEL	Genetic Basis of Altered Platelet Counts and Gestational Thrombocytopenia in Pregnancy.	72,816 Chinese ancestry individuals	NA	8e-15	0.318998	rs4712651
SG10K_SV_DEL_chr6_22050711_3406	6	22050711	6	22062767	0.8652	Platelet count during second trimester of pregnancy	38064665	[]	DEL	Genetic Basis of Altered Platelet Counts and Gestational Thrombocytopenia in Pregnancy.	72,816 Chinese ancestry individuals	NA	1e-16	0.319601	rs9460699
SG10K_SV_DEL_chr6_33615420_2647	6	33615420	6	33638954	0.84806	Hematocrit	32888493	[]	DEL	Trans-ethnic and Ancestry-Specific Blood-Cell Genetics in 746,667 Individuals from 5 Global Populations.	737,823 African American or Afro-Caribbean, African ancestry, European ancestry, East Asian ancestry, Hispanic or Latin American and South Asian ancestry individuals	NA	1e-10	0.269563	rs55642707
SG10K_SV_DEL_chr6_35658655_3312	6	35658655	6	35666511	0.98695	Height	36224396	[]	DEL	A saturated map of common genetic variants associated with human height.	5,314,291 European ancestry, Hispanic or Latin American, East Asian ancestry, African ancestry, South Asian ancestry individuals	NA	2e-21	0.3379	rs9368881
SG10K_SV_DEL_chr6_54063996_5949	6	54063996	6	54036531	0.96466	Body mass index	34594039	[]	DEL	A cross-population atlas of genetic associations for 220 human phenotypes.	359,983 European ancestry individuals, 163,835 East Asian ancestry individuals	NA	8e-09	NR	rs4715438
SG10K_SV_DEL_chr6_54063996_5949	6	54063996	6	54036531	0.96466	Weight	34594039	[]	DEL	A cross-population atlas of genetic associations for 220 human phenotypes.	360,116 European ancestry individuals, 165,419 East Asian ancestry individuals	NA	2e-09	NR	rs4715438
SG10K_SV_DEL_chr6_54063996_5949	6	54063996	6	54038354	0.96266	Gamma glutamyl transferase levels	29403010	[]	DEL	Genetic analysis of quantitative traits in the Japanese population links cell types to complex human diseases.	118,309 Japanese ancestry individuals	NA	5e-17	NR	rs9637973
SG10K_SV_DEL_chr6_54063996_5949	6	54063996	6	54038354	0.96266	Gamma glutamyl transferase levels	33339817	[]	DEL	Loss-of-function genomic variants highlight potential therapeutic targets for cardiovascular disease.	76,081 European ancestry individuals, 127,395 Japanese ancestry individuals	NA	4e-19	NR	rs9637973
SG10K_SV_DEL_chr6_54063996_5949	6	54063996	6	54038354	0.96266	Gamma glutamyl transferase levels	36333282	[]	DEL	The contribution of common and rare genetic variants to variation in metabolic traits in 288,137 East Asians.	288,127 East Asian ancestry individuals	NA	3e-22	0.4639	rs9637973
SG10K_SV_DEL_chr6_54063996_5949	6	54063996	6	54038354	0.96266	Gamma glutamyl transferase levels	38116116	[]	DEL	Analysis across Taiwan Biobank, Biobank Japan, and UK Biobank identifies hundreds of novel loci for 36 quantitative traits.	92,615 Taiwanese ancestry individuals	NA	1e-12	NR	rs9637973
SG10K_SV_DEL_chr6_54063996_5949	6	54063996	6	54059899	0.9796	Liver enzyme levels (gamma-glutamyl transferase)	22001757	[]	DEL	Genome-wide association study identifies loci influencing concentrations of liver enzymes in plasma.	Up to 52,350 European ancestry individuals, up to 8,739 Indian Asian ancestry individuals	NA	3e-09	0.31	rs9296736
SG10K_SV_DEL_chr6_54063996_5949	6	54063996	6	54074926	0.94958	Gamma glutamyl transpeptidase	34594039	[]	DEL	A cross-population atlas of genetic associations for 220 human phenotypes.	133,471 East Asian ancestry individuals	NA	4e-19	0.473513	rs9349693
SG10K_SV_DEL_chr6_54063996_5949	6	54063996	6	54092790	0.84908	Alanine aminotransferase levels	34594039	[]	DEL	A cross-population atlas of genetic associations for 220 human phenotypes.	344,136 European ancestry individuals, 150,545 East Asian ancestry individuals	NA	5e-12	NR	rs625899
SG10K_SV_DEL_chr6_54063996_5949	6	54063996	6	54092790	0.84908	Aspartate aminotransferase to alanine aminotransferase ratio	33462484	[]	DEL	Genetics of 35 blood and urine biomarkers in the UK Biobank.	341,165 European ancestry individuals, 5,981 African ancestry individuals, 7,309 South Asian ancestry individuals	NA	5e-09	NR	rs625899
SG10K_SV_DEL_chr6_54063996_5949	6	54063996	6	54092790	0.84908	Gamma glutamyl transpeptidase	34594039	[]	DEL	A cross-population atlas of genetic associations for 220 human phenotypes.	344,104 European ancestry individuals, 133,471 East Asian ancestry individuals	NA	1e-75	NR	rs625899
SG10K_SV_DEL_chr6_72154148_9689	6	72154148	6	72166170	0.99801	Height	36224396	[]	DEL	A saturated map of common genetic variants associated with human height.	5,314,291 European ancestry, Hispanic or Latin American, East Asian ancestry, African ancestry, South Asian ancestry individuals	NA	3e-08	0.2514	rs2349095
SG10K_SV_DEL_chr6_72442335_117	6	72442335	6	72445999	0.96476	Schizophrenia	25056061	[]	DEL	Biological insights from 108 schizophrenia-associated genetic loci.	32,405 European ancestry cases, 42,221 European ancestry controls, 1,235 European ancestry cases and 1,235 European ancestry controls from 1235 parent-offspring trios, 1,836 East Asian ancestry cases, 3,383 East Asian ancestry controls	1,513 European ancestry cases, 66,236 European ancestry controls	3e-08	0.632	rs1339227
SG10K_SV_DEL_chr6_72442335_117	6	72442335	6	72445999	0.96476	Schizophrenia	31268507	[]	DEL	Association of Schizophrenia Risk With Disordered Niacin Metabolism in an Indian Genome-wide Association Study.	816 Indian ancestry cases, 900 Indian ancestry controls, 505 Indian ancestry cases and 871 Indian ancestry controls from 405 families, up to 36,989 European and unknown ancestry cases, up to 113,075 European and unknown ancestry controls	NA	1e-07	NR	rs1339227
SG10K_SV_DEL_chr6_72442335_117	6	72442335	6	72448224	0.85444	Schizophrenia	35396580	[]	DEL	Mapping genomic loci implicates genes and synaptic biology in schizophrenia.	53,386 European ancestry cases, 77,258 European ancestry controls, 14,004 East Asian ancestry cases, 16,757 East Asian ancestry controls, 6,152 African American cases, 3,918 African American controls, 1,234 Latino cases, 3,090 Latino controls	1,979 European ancestry cases, 142,626 European ancestry controls	1e-09	0.653	rs1856507
SG10K_SV_DEL_chr6_76387775_5149	6	76387775	6	76225705	0.95741	Height	36224396	[]	DEL	A saturated map of common genetic variants associated with human height.	5,314,291 European ancestry, Hispanic or Latin American, East Asian ancestry, African ancestry, South Asian ancestry individuals	NA	2e-14	0.587	rs9352277
SG10K_SV_DEL_chr6_82966355_313	6	82966355	6	82996873	0.80726	Left hippocampal volume	37337106	[]	DEL	Cross-ancestry genome-wide association meta-analyses of hippocampal and subfield volumes.	65,791 European ancestry, East Asian ancestry individuals	NA	1e-08	0.82194	rs2480091
SG10K_SV_DEL_chr6_93947645_167	6	93947645	6	93969968	0.98245	Height	36224396	[]	DEL	A saturated map of common genetic variants associated with human height.	5,314,291 European ancestry, Hispanic or Latin American, East Asian ancestry, African ancestry, South Asian ancestry individuals	NA	5e-08	0.4367	rs1352378
SG10K_SV_DEL_chr7_106093544_338	7	106093544	7	106114393	0.84861	alpha-Aminoadipic acid levels	35621206	[]	DEL	Genetic Architecture of Plasma Alpha-Aminoadipic Acid Reveals a Relationship With High-Density Lipoprotein Cholesterol.	2,580 European ancestry individuals, 2,190 African American individuals, 508 Chinese ancestry individuals, 64 Asian American ancestry individuals, 112 Native American, mixed or unknown ancestry individuals	NA	9e-06	NR	rs176505
SG10K_SV_DEL_chr7_107823622_672	7	107823622	7	107832708	0.81532	Cholelithiasis	34594039	[]	DEL	A cross-population atlas of genetic associations for 220 human phenotypes.	26,122 European ancestry cases, 461,431 European ancestry controls, 9,305 East Asian ancestry cases, 168,253 East Asian ancestry controls	NA	1e-21	NR	rs714583
SG10K_SV_DEL_chr7_127574915_3012	7	127574915	7	127561610	0.99888	Type 2 diabetes	26818947	[]	DEL	Genome-wide association studies in the Japanese population identify seven novel loci for type 2 diabetes.	15,463 Japanese ancestry cases, 26,183 Japanese ancestry controls	20,490 East Asian ancestry cases, 22,922 East Asian ancestry controls, 38,947 European ancestry cases, 121,903 European ancestry controls, 10,587 South Asian ancestry cases, 14,378 South Asian ancestry controls, 3,848 Mexican/Latino cases, 4,366 Mexican/Latino controls	3e-07	NR	rs62481355
SG10K_SV_DEL_chr7_127574915_3012	7	127574915	7	127597258	0.80608	Type 2 diabetes	26818947	[]	DEL	Genome-wide association studies in the Japanese population identify seven novel loci for type 2 diabetes.	15,463 Japanese ancestry cases, 26,183 Japanese ancestry controls	20,490 East Asian ancestry cases, 22,922 East Asian ancestry controls, 38,947 European ancestry cases, 121,903 European ancestry controls, 10,587 South Asian ancestry cases, 14,378 South Asian ancestry controls, 3,848 Mexican/Latino cases, 4,366 Mexican/Latino controls	8e-10	NR	rs806215
SG10K_SV_DEL_chr7_61742501_4306	7	61742501	7	62241469	0.93974	Vaginal microbiome relative abundance (g_Peptoniphilus)	34282934	[]	DEL	Association between Human Genetic Variants and the Vaginal Bacteriome of Pregnant Women.	315 Chinese ancestry individuals	NA	7e-06	NR	rs12216652
SG10K_SV_DEL_chr7_81729021_274	7	81729021	7	81720096	0.86772	Gout	22179738	[]	DEL	Gout and type 2 diabetes have a mutual inter-dependent effect on genetic risk factors and higher incidences.	20 Han Chinese ancestry male gout cases, 42 Han Chinese ancestry male controls	NA	1e-07	NR	rs5745709
SG10K_SV_DEL_chr7_90181093_2192	7	90181093	7	90105004	0.96783	Type 2 diabetes	32514122	[]	DEL	Large-scale genome-wide association study in a Japanese population identifies novel susceptibility loci across different diseases.	40,250 Japanese ancestry cases, 170,615 Japanese ancestry controls	NA	4e-08	0.1905	rs39204
SG10K_SV_DEL_chr7_90181093_2192	7	90181093	7	90110704	0.95377	Type 2 diabetes	32514122	[]	DEL	Large-scale genome-wide association study in a Japanese population identifies novel susceptibility loci across different diseases.	40,250 Japanese ancestry cases, 170,615 Japanese ancestry controls	NA	1e-09	0.229498	rs39218
SG10K_SV_DEL_chr7_90181093_2192	7	90181093	7	90170927	0.99742	Type 2 diabetes	35551307	[]	DEL	Multi-ancestry genetic study of type 2 diabetes highlights the power of diverse populations for discovery and translation.	251,740 European ancestry individuals, 139,705 East Asian ancestry individuals, 40,737 South Asian ancestry individuals, 27,417 Hispanic individuals, 30,167 African American individuals, 2,426 Zulu ancestry individuals	NA	8e-11	NR	rs6978118
SG10K_SV_DEL_chr7_90181093_2192	7	90181093	7	90172473	0.99846	Hemoglobin A1c levels	38116116	[]	DEL	Analysis across Taiwan Biobank, Biobank Japan, and UK Biobank identifies hundreds of novel loci for 36 quantitative traits.	92,615 Taiwanese ancestry individuals	NA	1e-08	NR	rs7783739
SG10K_SV_DEL_chr7_90181093_2192	7	90181093	7	90174320	0.99439	Type 2 diabetes	32541925	[]	DEL	Discovery of 318 new risk loci for type 2 diabetes and related vascular outcomes among 1.4 million participants in a multi-ancestry meta-analysis.	148,726 European ancestry cases, 24,646 African American cases, 8,616 Hispanic cases, 46,511 Asian ancestry cases, 965,732 European ancestry controls, 31,446 African American controls, 11,829 Hispanic controls, 169,776 Asian ancestry controls	NA	1e-13	0.4669	rs6956980
SG10K_SV_DEL_chr7_90181093_2192	7	90181093	7	90175927	0.946	Fasting glucose	36329257	[]	DEL	Phenome-wide analysis of Taiwan Biobank reveals novel glycemia-related loci and genetic risks for diabetes.	75,627 Taiwanese ancestry individuals	NA	7e-09	NR	rs11770630
SG10K_SV_DEL_chr7_90181093_2192	7	90181093	7	90175927	0.946	Fasting glucose	38116116	[]	DEL	Analysis across Taiwan Biobank, Biobank Japan, and UK Biobank identifies hundreds of novel loci for 36 quantitative traits.	92,615 Taiwanese ancestry individuals	NA	7e-12	NR	rs11770630
SG10K_SV_DEL_chr7_90181093_2192	7	90181093	7	90177982	0.99897	Pulse pressure	30578418	[]	DEL	Trans-ethnic association study of blood pressure determinants in over 750,000 individuals.	365,998 European ancestry individuals, 63,490 African ancestry individuals, 22,802 Hispanic individuals, 4,792 Asian ancestry individuals, 2,695 Native American ancestry individuals	299,024 European ancestry individuals, 17,277 individuals	4e-14	0.5227	rs10270950
SG10K_SV_DEL_chr7_90181093_2192	7	90181093	7	90185805	0.99713	Random glucose levels	37679419	[]	DEL	GWAS of random glucose in 476,326 individuals provide insights into diabetes pathophysiology, complications and treatment stratification.	7,644 African ancestry individuals, 1,503 Chinese ancestry individuals, 7,407 Indian, Pakistani ancestry individuals, 458,862 European ancestry individuals	NA	1e-10	0.5261	rs6465239
SG10K_SV_DEL_chr7_90181093_2192	7	90181093	7	90211993	0.90666	Hemoglobin A1c levels	34594039	[]	DEL	A cross-population atlas of genetic associations for 220 human phenotypes.	344,182 European ancestry individuals, 71,221 East Asian ancestry individuals	NA	8e-16	NR	rs194505
SG10K_SV_DEL_chr7_93912504_720	7	93912504	7	93910167	0.84379	Blood pressure (pleiotropy model 1 DBP adjusted for estimated causal effects x SBP)	34989438	[]	DEL	Genome-wide pleiotropy analysis identifies novel blood pressure variants and improves its polygenic risk scores.	757,601 European ancestry individuals, 318,891 European ancestry, African American or Afro-Caribbean, Native American ancestry, Asian ancestry individuals	NA	3e-11	NR	rs180271
SG10K_SV_DEL_chr7_93912504_720	7	93912504	7	93910167	0.84379	Blood pressure (pleiotropy model 2 SBP adjusted for estimated causal effects x DBP)	34989438	[]	DEL	Genome-wide pleiotropy analysis identifies novel blood pressure variants and improves its polygenic risk scores.	757,601 European ancestry individuals, 318,891 European ancestry, African American or Afro-Caribbean, Native American ancestry, Asian ancestry individuals	NA	3e-07	NR	rs180271
SG10K_SV_DEL_chr7_93912504_720	7	93912504	7	93920284	0.99377	Heart rate	23583979	[]	DEL	Identification of heart rate-associated loci and their effects on cardiac conduction and rhythm disorders.	85,787 European ancestry individuals, 6,568 Indian Asian ancestry indiviudals	88,823 European ancestry individuals	7e-12	0.333	rs180242
SG10K_SV_DEL_chr7_93912504_720	7	93912504	7	93921103	0.99428	Resting heart rate	27798624	[]	DEL	Identification of genomic loci associated with resting heart rate and shared genetic predictors with all-cause mortality.	127,919 European ancestry individuals, 2,478 Asian ancestry individuals, 1,734 Black individuals, 684 Mixed ancestry individuals, 1,436 individuals	130,795 European ancestry individuals	5e-21	0.35	rs180239
SG10K_SV_DEL_chr7_93912504_720	7	93912504	7	93921135	0.99326	Heart rate response to recovery post exercise (40 sec)	29497042	[]	DEL	Genetic study links components of the autonomous nervous system to heart-rate profile during exercise.	5,4137 European ancestry individuals, 1,744 Asian individuals, 1,445 African individuals, 468 admixed individuals, 1,024 individuals	NA	2e-12	0.350109	rs180238
SG10K_SV_DEL_chr7_93912504_720	7	93912504	7	93921135	0.99326	Heart rate response to recovery post exercise (50 sec)	29497042	[]	DEL	Genetic study links components of the autonomous nervous system to heart-rate profile during exercise.	5,4137 European ancestry individuals, 1,744 Asian individuals, 1,445 African individuals, 468 admixed individuals, 1,024 individuals	NA	4e-11	0.350073	rs180238
SG10K_SV_DEL_chr8_107492590_1545	8	107492590	8	107435787	0.86974	Height	36224396	[]	DEL	A saturated map of common genetic variants associated with human height.	5,314,291 European ancestry, Hispanic or Latin American, East Asian ancestry, African ancestry, South Asian ancestry individuals	NA	4e-11	0.049	rs1529747
SG10K_SV_DEL_chr8_109222490_333	8	109222490	8	109202288	0.93809	Height	36224396	[]	DEL	A saturated map of common genetic variants associated with human height.	5,314,291 European ancestry, Hispanic or Latin American, East Asian ancestry, African ancestry, South Asian ancestry individuals	NA	3e-17	0.4121	rs4291240
SG10K_SV_DEL_chr8_119142303_6673	8	119142303	8	119088350	0.90577	Serum alkaline phosphatase levels	33462484	[]	DEL	Genetics of 35 blood and urine biomarkers in the UK Biobank.	342,535 European ancestry individuals, 6,019 African ancestry individuals, 7,337 South Asian ancestry individuals	NA	3e-11	NR	rs17179200
SG10K_SV_DEL_chr8_136147952_3703	8	136147952	8	136144207	0.98814	Polycystic ovary syndrome	25574032	[]	DEL	Genome-wide association study identified new susceptibility loci for polycystic ovary syndrome.	976 Korean ancestry cases, 946 Korean ancestry controls	249 Korean ancestry cases, 778 Korean ancestry controls	5e-08	0.906	rs10505648
SG10K_SV_DEL_chr8_24287795_5776	8	24287795	8	24297141	0.98653	Cleft palate	27018472	[]	DEL	A Genome-wide Association Study of Nonsyndromic Cleft Palate Identifies an Etiologic Missense Variant in GRHL3.	38 European ancestry cases, 835 European ancestry controls, 21 Hispanic cases, 626 Hispanic controls, 2 Asian ancestry cases, 161 Asian ancestry controls, 38 Indian ancestry controls, 15 Sub-Saharan African ancestry cases, 2 African American cases, 68 Sub-Saharan African ancestry controls, 5 African American controls, 1 African control, 4 controls	246 European ancestry cases, 1,685 European ancestry controls	4e-06	NR	rs11992342
SG10K_SV_DEL_chr8_24287795_5776	8	24287795	8	24323415	0.90956	Surgical necrotising enterocolitis in extremely premature birth	29538362	[]	DEL	Surgical necrotizing enterocolitis in extremely premature neonates is associated with genetic variations in an intergenic region of chromosome eight.	20 African American cases, 6 Hispanic Caucasian cases, 4 European ancestry cases, 283 African American controls, 130 Hispanic Caucasian controls, 133 European ancestry controls,	NA	4e-06	NR	rs58578562
SG10K_SV_DEL_chr8_40917103_5156	8	40917103	8	40905140	0.97184	Height	34594039	[]	DEL	A cross-population atlas of genetic associations for 220 human phenotypes.	165,056 East Asian ancestry individuals	NA	2e-08	0.483032	rs1022192
SG10K_SV_DEL_chr8_42332913_3963	8	42332913	8	42283286	0.95738	Systemic lupus erythematosus (MTAG)	36750564	[]	DEL	Multi-ancestry and multi-trait genome-wide association meta-analyses inform clinical risk prediction for systemic lupus erythematosus.	at least 5,877 East Asian ancestry cases, at least 188,588 East Asian ancestry controls, at least 14,355 European ancestry cases, at least 505,956 European ancestry controls, at least 1,393 admixed American ancestry cases, at least 2,327 admixed American ancestry controls (MTAG boosted by autoimmune diseases samples)	NA	5e-11	NR	rs4560769
SG10K_SV_DEL_chr8_4265362_2088	8	4265362	8	4268537	0.86533	Smoking initiation	36477530	[]	DEL	Genetic diversity fuels gene discovery for tobacco and alcohol use.	3,382,012 European ancestry, East Asian ancestry, Hispanic or Latin American, African ancestry individuals	NA	4e-09	0.409	rs7004794
SG10K_SV_DEL_chr8_71302510_3063	8	71302510	8	71305668	0.98469	Bone density T-score	38116116	[]	DEL	Analysis across Taiwan Biobank, Biobank Japan, and UK Biobank identifies hundreds of novel loci for 36 quantitative traits.	92,615 Taiwanese ancestry individuals	NA	3e-08	NR	rs114847962
SG10K_SV_DEL_chr8_71302510_3063	8	71302510	8	71305668	0.98469	Bone density Z-score	38116116	[]	DEL	Analysis across Taiwan Biobank, Biobank Japan, and UK Biobank identifies hundreds of novel loci for 36 quantitative traits.	92,615 Taiwanese ancestry individuals	NA	3e-08	NR	rs114847962
SG10K_SV_DEL_chr8_71302510_3063	8	71302510	8	71313867	0.96453	Height	36224396	[]	DEL	A saturated map of common genetic variants associated with human height.	5,314,291 European ancestry, Hispanic or Latin American, East Asian ancestry, African ancestry, South Asian ancestry individuals	NA	1e-14	0.2194	rs10095184
SG10K_SV_DEL_chr9_101457413_683	9	101457413	9	101456893	0.99194	Serum alkaline phosphatase levels	29403010	[]	DEL	Genetic analysis of quantitative traits in the Japanese population links cell types to complex human diseases.	105,030 Japanese ancestry individuals	NA	4e-26	NR	rs2183745
SG10K_SV_DEL_chr9_101457413_683	9	101457413	9	101456893	0.99194	Serum alkaline phosphatase levels	33339817	[]	DEL	Loss-of-function genomic variants highlight potential therapeutic targets for cardiovascular disease.	76,081 European ancestry individuals, 127,395 Japanese ancestry individuals	NA	4e-30	NR	rs2183745
SG10K_SV_DEL_chr9_101457413_683	9	101457413	9	101456893	0.99194	Serum alkaline phosphatase levels	34594039	[]	DEL	A cross-population atlas of genetic associations for 220 human phenotypes.	118,886 East Asian ancestry individuals	NA	1e-29	0.589795	rs2183745
SG10K_SV_DEL_chr9_101457413_683	9	101457413	9	101460951	0.86916	Liver enzyme levels (alkaline phosphatase)	22001757	[]	DEL	Genome-wide association study identifies loci influencing concentrations of liver enzymes in plasma.	Up to 52,350 European ancestry individuals, up to 8,739 Indian Asian ancestry individuals	NA	1e-09	0.17	rs10819937
SG10K_SV_DEL_chr9_101952561_9638	9	101952561	9	101917504	0.87588	Height	36224396	[]	DEL	A saturated map of common genetic variants associated with human height.	5,314,291 European ancestry, Hispanic or Latin American, East Asian ancestry, African ancestry, South Asian ancestry individuals	NA	2e-11	0.1534	rs2795381
SG10K_SV_DEL_chr9_127419339_4458	9	127419339	9	127489336	0.81036	Height	36224396	[]	DEL	A saturated map of common genetic variants associated with human height.	5,314,291 European ancestry, Hispanic or Latin American, East Asian ancestry, African ancestry, South Asian ancestry individuals	NA	1e-10	0.1794	rs10987668
SG10K_SV_DEL_chr9_129264406_1384	9	129264406	9	129260199	0.90796	Smoking initiation	36477530	[]	DEL	Genetic diversity fuels gene discovery for tobacco and alcohol use.	3,382,012 European ancestry, East Asian ancestry, Hispanic or Latin American, African ancestry individuals	NA	1e-12	0.732	rs1556146
SG10K_SV_DEL_chr9_23362803_14884	9	23362803	9	23352295	0.98371	Weight	34594039	[]	DEL	A cross-population atlas of genetic associations for 220 human phenotypes.	165,419 East Asian ancestry individuals	NA	4e-08	0.475575	rs12554512
SG10K_SV_DEL_chr9_23362803_14884	9	23362803	9	23358497	0.98722	Type 2 diabetes	32541925	[]	DEL	Discovery of 318 new risk loci for type 2 diabetes and related vascular outcomes among 1.4 million participants in a multi-ancestry meta-analysis.	148,726 European ancestry cases, 24,646 African American cases, 8,616 Hispanic cases, 46,511 Asian ancestry cases, 965,732 European ancestry controls, 31,446 African American controls, 11,829 Hispanic controls, 169,776 Asian ancestry controls	NA	1e-12	0.596	rs7029718
SG10K_SV_DEL_chr9_23362803_14884	9	23362803	9	23378490	0.88146	Height	36224396	[]	DEL	A saturated map of common genetic variants associated with human height.	5,314,291 European ancestry, Hispanic or Latin American, East Asian ancestry, African ancestry, South Asian ancestry individuals	NA	4e-42	0.5518	rs1360380
SG10K_SV_DEL_chr9_81388190_151	9	81388190	9	81394582	0.87662	Height	36224396	[]	DEL	A saturated map of common genetic variants associated with human height.	5,314,291 European ancestry, Hispanic or Latin American, East Asian ancestry, African ancestry, South Asian ancestry individuals	NA	9e-09	0.1564	rs10867749
SG10K_SV_DEL_chr9_93708072_1110	9	93708072	9	93694564	0.97653	Bone density T-score	38116116	[]	DEL	Analysis across Taiwan Biobank, Biobank Japan, and UK Biobank identifies hundreds of novel loci for 36 quantitative traits.	92,615 Taiwanese ancestry individuals	NA	3e-09	NR	rs2398866
SG10K_SV_DEL_chr9_93708072_1110	9	93708072	9	93694564	0.97653	Bone density Z-score	38116116	[]	DEL	Analysis across Taiwan Biobank, Biobank Japan, and UK Biobank identifies hundreds of novel loci for 36 quantitative traits.	92,615 Taiwanese ancestry individuals	NA	7e-09	NR	rs2398866
SG10K_SV_DEL_chr9_98546761_2621	9	98546761	9	98544164	0.99571	Height	36224396	[]	DEL	A saturated map of common genetic variants associated with human height.	5,314,291 European ancestry, Hispanic or Latin American, East Asian ancestry, African ancestry, South Asian ancestry individuals	NA	2e-06	0.4429	rs2808522
SG10K_SV_DUP_chr10_24594993_54	10	24594993	10	24668977	0.8329	Height	36224396	[]	DUP	A saturated map of common genetic variants associated with human height.	5,314,291 European ancestry, Hispanic or Latin American, East Asian ancestry, African ancestry, South Asian ancestry individuals	NA	1e-12	0.0104	rs7909388
SG10K_SV_DUP_chr10_61458185_73	10	61458185	10	61451379	0.85693	Height	36224396	[]	DUP	A saturated map of common genetic variants associated with human height.	5,314,291 European ancestry, Hispanic or Latin American, East Asian ancestry, African ancestry, South Asian ancestry individuals	NA	2e-28	0.1717	rs10821892
SG10K_SV_DUP_chr12_39322941_63	12	39322941	12	39426430	0.82878	Height	36224396	[]	DUP	A saturated map of common genetic variants associated with human height.	5,314,291 European ancestry, Hispanic or Latin American, East Asian ancestry, African ancestry, South Asian ancestry individuals	NA	1e-28	0.0852	rs17127119
SG10K_SV_DUP_chr14_70397966_58	14	70397966	14	70367102	0.82582	High density lipoprotein cholesterol levels	34887591	[]	DUP	The power of genetic diversity in genome-wide association studies of lipids.	40,963 South Asian ancestry individuals, 48,057 Hispanic individuals, 99,432 Admixed African or African ancestry individuals, 146,492 East Asian ancestry individuals, 1,320,016 European ancestry individuals	NA	6e-12	NR	rs1044527
SG10K_SV_DUP_chr14_70397966_58	14	70397966	14	70367102	0.82582	Prostate cancer	37945903	[]	DUP	Characterizing prostate cancer risk through multi-ancestry genome-wide discovery of 187 novel risk variants.	122,188 European ancestry cases, 604,640 European ancestry controls, 19,391 African American or Afro-Caribbean cases, 61,608 African American or Afro-Caribbean controls, 10,809 East Asian ancestry cases, 95,790 East Asian ancestry controls, 3,931 Hispanic or Latin American cases, 26,405 Hispanic or Latin American controls	NA	5e-13	NR	rs1044527
SG10K_SV_DUP_chr17_19966647_75	17	19966647	17	19984410	0.84239	Neutrophil count	32888493	[]	DUP	Trans-ethnic and Ancestry-Specific Blood-Cell Genetics in 746,667 Individuals from 5 Global Populations.	627,215 African American or Afro-Caribbean, African ancestry, European ancestry, East Asian ancestry, Hispanic or Latin American and South Asian ancestry individuals	NA	3e-10	0.123403	rs78178505
SG10K_SV_DUP_chr17_579660_65	17	579660	17	578364	0.82837	High density lipoprotein cholesterol levels	34887591	[]	DUP	The power of genetic diversity in genome-wide association studies of lipids.	40,963 South Asian ancestry individuals, 48,057 Hispanic individuals, 99,432 Admixed African or African ancestry individuals, 146,492 East Asian ancestry individuals, 1,320,016 European ancestry individuals	NA	4e-15	NR	rs11870735
SG10K_SV_DUP_chr17_579660_65	17	579660	17	578364	0.82837	Triglyceride levels	34887591	[]	DUP	The power of genetic diversity in genome-wide association studies of lipids.	40,963 South Asian ancestry individuals, 48,057 Hispanic individuals, 99,432 Admixed African or African ancestry individuals, 146,492 East Asian ancestry individuals, 1,320,016 European ancestry individuals	NA	2e-09	NR	rs11870735
SG10K_SV_DUP_chr17_7028436_52	17	7028436	17	7024031	0.82824	Height	36224396	[]	DUP	A saturated map of common genetic variants associated with human height.	5,314,291 European ancestry, Hispanic or Latin American, East Asian ancestry, African ancestry, South Asian ancestry individuals	NA	3e-26	0.0066	rs312461
SG10K_SV_DUP_chr18_192071_83	18	192071	18	161240	0.82952	Height	36224396	[]	DUP	A saturated map of common genetic variants associated with human height.	5,314,291 European ancestry, Hispanic or Latin American, East Asian ancestry, African ancestry, South Asian ancestry individuals	NA	7e-16	0.0747	rs16944691
SG10K_SV_DUP_chr18_192071_83	18	192071	18	220071	0.8439	Height	36224396	[]	DUP	A saturated map of common genetic variants associated with human height.	5,314,291 European ancestry, Hispanic or Latin American, East Asian ancestry, African ancestry, South Asian ancestry individuals	NA	7e-54	0.0359	rs8087639
SG10K_SV_DUP_chr18_192071_83	18	192071	18	259148	0.83727	Height	34594039	[]	DUP	A cross-population atlas of genetic associations for 220 human phenotypes.	360,388 European ancestry individuals, 165,056 East Asian ancestry individuals	NA	2e-15	NR	rs3744970
SG10K_SV_DUP_chr18_192071_83	18	192071	18	273610	0.83667	Menarche (age at onset)	29773799	[]	DUP	Elucidating the genetic architecture of reproductive ageing in the Japanese population.	67,029 Japanese ancestry women	73,397 European ancestry women	5e-09	0.4	rs77001758
SG10K_SV_DUP_chr1_18466045_59	1	18466045	1	18467026	0.80469	Gamma glutamyl transpeptidase	34594039	[]	DUP	A cross-population atlas of genetic associations for 220 human phenotypes.	344,104 European ancestry individuals, 133,471 East Asian ancestry individuals	NA	1e-09	NR	rs3007727
SG10K_SV_DUP_chr1_20965634_54	1	20965634	1	21024072	0.84003	Serum alkaline phosphatase levels	29403010	[]	DUP	Genetic analysis of quantitative traits in the Japanese population links cell types to complex human diseases.	105,030 Japanese ancestry individuals	NA	3e-13	NR	rs143370804
SG10K_SV_DUP_chr1_92213447_62	1	92213447	1	92200342	0.84031	Systemic lupus erythematosus	27399966	[]	DUP	Genome-wide association meta-analysis in Chinese and European individuals identifies ten new loci associated with systemic lupus erythematosus.	1,659 Chinese ancestry cases, 3,398 Chinese ancestry controls, 4,036 European ancestry cases, 6,959 European ancestry controls	3,043 Chinese ancestry cases, 5,074 Chinese ancestry controls, 2,643 European ancestry cases, 9,032 European ancestry controls	6e-07	0.332	rs12753920
SG10K_SV_DUP_chr21_29184528_73	21	29184528	21	29168238	0.86424	Coronary artery disease	33020668	[]	DUP	Population-specific and trans-ancestry genome-wide analyses identify distinct and shared genetic risk loci for coronary artery disease.	25,892 Japanese ancestry cases, 95,342 European ancestry cases, 142,336 Japanese ancestry controls, 385,488 European ancestry controls	NA	1e-10	NR	rs2832232
SG10K_SV_DUP_chr2_113084979_52	2	113084979	2	113082998	0.84385	C-reactive protein levels	33339817	[]	DUP	Loss-of-function genomic variants highlight potential therapeutic targets for cardiovascular disease.	76,081 European ancestry individuals, 127,395 Japanese ancestry individuals	NA	4e-10	NR	rs10176274
SG10K_SV_DUP_chr2_113084979_52	2	113084979	2	113082998	0.84385	Glycoprotein acetylation	38448586	[]	DUP	Genome-wide characterization of circulating metabolic biomarkers.	4,435 East Asian ancestry individuals, 11,340 South Asian ancestry individuals, 113,034 European ancestry individuals	NA	2e-10	0.6299	rs10176274
SG10K_SV_DUP_chr2_113084979_52	2	113084979	2	113083453	0.82782	Alanine aminotransferase levels	34315874	[]	DUP	GWAS of serum ALT and AST reveals an association of SLC30A10 Thr95Ile with hypermanganesemia symptoms.	387,859 British ancestry individuals, 10,635 Asian or Asian British individuals, 7,468 Black or Black British individuals, 2,338 Chinese ancestry individuals	NA	3e-16	NR	rs6734238
SG10K_SV_DUP_chr2_113084979_52	2	113084979	2	113083453	0.82782	Aspartate aminotransferase levels	34315874	[]	DUP	GWAS of serum ALT and AST reveals an association of SLC30A10 Thr95Ile with hypermanganesemia symptoms.	386,570 British ancestry individuals, 10,617 Asian or Asian British individuals, 7,426 Black or Black British individuals, 2,321 Chinese ancestry individuals	NA	3e-26	NR	rs6734238
SG10K_SV_DUP_chr2_113084979_52	2	113084979	2	113083453	0.82782	C-reactive protein levels	31217584	[]	DUP	Genetic analyses of diverse populations improves discovery for complex traits.	8,349 African American individuals, 15,912 Hispanic/Latino individuals, 1,811 Asian ancestry individuals, 1,777 Native Hawaiian ancestry individuals, 574 Native American ancestry individuals, 97 individuals	NA	1e-17	NR	rs6734238
SG10K_SV_DUP_chr2_113084979_52	2	113084979	2	113083453	0.82782	Chronic elevation of alanine aminotransferase (cALT) levels	35654975	[]	DUP	A multiancestry genome-wide association study of unexplained chronic ALT elevation as a proxy for nonalcoholic fatty liver disease with histological and radiological validation.	95,472 European ancestry cases, 68,725 European ancestry controls, 23,977 African American cases, 13,387 African American controls, 7,650 Hispanic cases, 7,468 Hispanic controls, 1,088 Asian ancestry cases, 828 Asian ancestry controls	NA	5e-19	0.407	rs6734238
SG10K_SV_DUP_chr2_113084979_52	2	113084979	2	113083453	0.82782	Coronary artery disease or fibrinogen levels (pleiotropy)	35285134	[]	DUP	Multi-phenotype analyses of hemostatic traits with cardiovascular events reveal novel genetic associations.	172,122 European, South Asian or East Asian CAD cases, 566,864 European, South Asian or East Asian CAD controls, 120,246 European ancestry individuals with measurements	NA	1e-32	NR	rs6734238
SG10K_SV_DUP_chr2_113084979_52	2	113084979	2	113083453	0.82782	Ischemic stroke or fibrinogen levels (pleiotropy)	35285134	[]	DUP	Multi-phenotype analyses of hemostatic traits with cardiovascular events reveal novel genetic associations.	120,246 European ancestry individuals with measurements, 60,341 European, African American, East Asian, South Asian, mixed Asian or Latin American ischemic stroke cases, 454,450 European, African American, East Asian, South Asian, mixed Asian or Latin American ischemic stroke controls	NA	2e-33	NR	rs6734238
SG10K_SV_DUP_chr2_113084979_52	2	113084979	2	113083453	0.82782	Low density lipoprotein cholesterol levels	34887591	[]	DUP	The power of genetic diversity in genome-wide association studies of lipids.	40,963 South Asian ancestry individuals, 48,057 Hispanic individuals, 99,432 Admixed African or African ancestry individuals, 146,492 East Asian ancestry individuals, 1,320,016 European ancestry individuals	NA	1e-08	NR	rs6734238
SG10K_SV_DUP_chr2_113084979_52	2	113084979	2	113083453	0.82782	Mean corpuscular hemoglobin	32888493	[]	DUP	Trans-ethnic and Ancestry-Specific Blood-Cell Genetics in 746,667 Individuals from 5 Global Populations.	630,125 African American or Afro-Caribbean, African ancestry, European ancestry, East Asian ancestry, Hispanic or Latin American and South Asian ancestry individuals	NA	3e-27	0.33563	rs6734238
SG10K_SV_DUP_chr2_113084979_52	2	113084979	2	113083453	0.82782	Mean corpuscular hemoglobin	34594039	[]	DUP	A cross-population atlas of genetic associations for 220 human phenotypes.	350,472 European ancestry individuals, 128,028 East Asian ancestry individuals	NA	6e-18	NR	rs6734238
SG10K_SV_DUP_chr2_113084979_52	2	113084979	2	113083453	0.82782	Mean corpuscular volume	32888493	[]	DUP	Trans-ethnic and Ancestry-Specific Blood-Cell Genetics in 746,667 Individuals from 5 Global Populations.	696,882 African American or Afro-Caribbean, African ancestry, European ancestry, East Asian ancestry, Hispanic or Latin American and South Asian ancestry individuals	NA	2e-19	0.341743	rs6734238
SG10K_SV_DUP_chr2_113084979_52	2	113084979	2	113083453	0.82782	Neutrophil count	32888493	[]	DUP	Trans-ethnic and Ancestry-Specific Blood-Cell Genetics in 746,667 Individuals from 5 Global Populations.	627,215 African American or Afro-Caribbean, African ancestry, European ancestry, East Asian ancestry, Hispanic or Latin American and South Asian ancestry individuals	NA	2e-96	0.359097	rs6734238
SG10K_SV_DUP_chr2_113084979_52	2	113084979	2	113083453	0.82782	Platelet count	32888493	[]	DUP	Trans-ethnic and Ancestry-Specific Blood-Cell Genetics in 746,667 Individuals from 5 Global Populations.	721,201 African American or Afro-Caribbean, African ancestry, European ancestry, East Asian ancestry, Hispanic or Latin American and South Asian ancestry individuals	NA	1e-22	0.332188	rs6734238
SG10K_SV_DUP_chr2_113084979_52	2	113084979	2	113083453	0.82782	Platelet count	34594039	[]	DUP	A cross-population atlas of genetic associations for 220 human phenotypes.	350,474 European ancestry individuals, 148,623 East Asian ancestry individuals	NA	2e-14	NR	rs6734238
SG10K_SV_DUP_chr2_113084979_52	2	113084979	2	113083453	0.82782	Serum albumin levels	34594039	[]	DUP	A cross-population atlas of genetic associations for 220 human phenotypes.	315,268 European ancestry individuals, 120,539 East Asian ancestry individuals	NA	2e-10	NR	rs6734238
SG10K_SV_DUP_chr2_113084979_52	2	113084979	2	113083453	0.82782	Total cholesterol levels	29083408	[]	DUP	Exome-wide association study of plasma lipids in >300,000 individuals.	up to 237,050 European ancestry individuals, up to 16,935 African ancestry individuals, up to 30,468 South Asian ancestry individuals, up to 8,287 East Asian ancestry individuals, 5,084 Hispanic individuals	up to 286,268 European and unknown ancestry individuals	7e-09	NR	rs6734238
SG10K_SV_DUP_chr2_113084979_52	2	113084979	2	113083453	0.82782	Total cholesterol levels	34887591	[]	DUP	The power of genetic diversity in genome-wide association studies of lipids.	40,963 South Asian ancestry individuals, 48,057 Hispanic individuals, 99,432 Admixed African or African ancestry individuals, 146,492 East Asian ancestry individuals, 1,320,016 European ancestry individuals	NA	1e-21	NR	rs6734238
SG10K_SV_DUP_chr2_113084979_52	2	113084979	2	113083453	0.82782	White blood cell count	25096241	[]	DUP	Trans-ethnic meta-analysis of white blood cell phenotypes.	16,843 Japanese ancestry individuals, 19,509 European ancestry individuals, 16,388 African American individuals	NA	2e-08	NR	rs6734238
SG10K_SV_DUP_chr2_113084979_52	2	113084979	2	113083453	0.82782	White blood cell count	32888493	[]	DUP	Trans-ethnic and Ancestry-Specific Blood-Cell Genetics in 746,667 Individuals from 5 Global Populations.	746,667 African American or Afro-Caribbean, African ancestry, European ancestry, East Asian ancestry, Hispanic or Latin American and South Asian ancestry individuals	NA	2e-80	0.325488	rs6734238
SG10K_SV_DUP_chr2_113084979_52	2	113084979	2	113083453	0.82782	White blood cell count	34594039	[]	DUP	A cross-population atlas of genetic associations for 220 human phenotypes.	350,470 European ancestry individuals, 154,355 East Asian ancestry individuals	NA	5e-48	NR	rs6734238
SG10K_SV_DUP_chr2_113084979_52	2	113084979	2	113084929	0.85057	Non-HDL cholesterol levels	34887591	[]	DUP	The power of genetic diversity in genome-wide association studies of lipids.	40,963 South Asian ancestry individuals, 48,057 Hispanic individuals, 99,432 Admixed African or African ancestry individuals, 146,492 East Asian ancestry individuals, 1,320,016 European ancestry individuals	NA	2e-10	NR	rs13398728
SG10K_SV_DUP_chr2_113084979_52	2	113084979	2	113095804	0.8049	Mean corpuscular volume	34594039	[]	DUP	A cross-population atlas of genetic associations for 220 human phenotypes.	350,473 European ancestry individuals, 129,832 East Asian ancestry individuals	NA	4e-11	NR	rs9973741
SG10K_SV_DUP_chr2_155122856_55	2	155122856	2	155064774	0.80485	Schizophrenia	35396580	[]	DUP	Mapping genomic loci implicates genes and synaptic biology in schizophrenia.	53,386 European ancestry cases, 77,258 European ancestry controls, 14,004 East Asian ancestry cases, 16,757 East Asian ancestry controls, 6,152 African American cases, 3,918 African American controls, 1,234 Latino cases, 3,090 Latino controls	1,979 European ancestry cases, 142,626 European ancestry controls	4e-08	0.806	rs35026989
SG10K_SV_DUP_chr2_177812983_58	2	177812983	2	177815704	0.86516	Heart rate	23583979	[]	DUP	Identification of heart rate-associated loci and their effects on cardiac conduction and rhythm disorders.	85,787 European ancestry individuals, 6,568 Indian Asian ancestry indiviudals	88,823 European ancestry individuals	3e-07	0.033	rs13413635
SG10K_SV_DUP_chr2_203257939_50	2	203257939	2	203241441	0.83805	Serum alkaline phosphatase levels	34594039	[]	DUP	A cross-population atlas of genetic associations for 220 human phenotypes.	344,292 European ancestry individuals, 118,886 East Asian ancestry individuals	NA	7e-24	NR	rs62183874
SG10K_SV_DUP_chr2_226656425_76	2	226656425	2	226645616	0.83813	Height	36224396	[]	DUP	A saturated map of common genetic variants associated with human height.	5,314,291 European ancestry, Hispanic or Latin American, East Asian ancestry, African ancestry, South Asian ancestry individuals	NA	4e-20	0.0463	rs2709425
SG10K_SV_DUP_chr2_226656425_76	2	226656425	2	226651125	0.83011	Height	36224396	[]	DUP	A saturated map of common genetic variants associated with human height.	472,730 East Asian ancestry individuals	NA	4e-08	0.0564	rs1882579
SG10K_SV_DUP_chr2_232575245_60	2	232575245	2	232576214	0.83417	Platelet count	32888493	[]	DUP	Trans-ethnic and Ancestry-Specific Blood-Cell Genetics in 746,667 Individuals from 5 Global Populations.	721,201 African American or Afro-Caribbean, African ancestry, European ancestry, East Asian ancestry, Hispanic or Latin American and South Asian ancestry individuals	NA	5e-13	0.299261	rs7571154
SG10K_SV_DUP_chr3_69793493_52	3	69793493	3	69778258	0.81558	Estimated glomerular filtration rate (creatinine)	34272381	[]	DUP	Discovery and prioritization of variants and genes for kidney function in >1.2 million individuals.	1,004,040 European ancestry individuals, 165,726 East Asian ancestry individuals, 13,842 African American individuals, 13,359 South Asian ancestry individuals, 4,961 Hispanic individuals, 2 individuals	417,288 European ancestry individuals	1e-10	0.255711	rs60551165
SG10K_SV_DUP_chr3_69793493_52	3	69793493	3	69788384	0.83017	Mean corpuscular volume	32888493	[]	DUP	Trans-ethnic and Ancestry-Specific Blood-Cell Genetics in 746,667 Individuals from 5 Global Populations.	696,882 African American or Afro-Caribbean, African ancestry, European ancestry, East Asian ancestry, Hispanic or Latin American and South Asian ancestry individuals	NA	2e-10	0.274424	rs113374742
SG10K_SV_DUP_chr3_76287978_85	3	76287978	3	76292906	0.80021	Height	36224396	[]	DUP	A saturated map of common genetic variants associated with human height.	5,314,291 European ancestry, Hispanic or Latin American, East Asian ancestry, African ancestry, South Asian ancestry individuals	NA	1e-10	0.091	rs1158616
SG10K_SV_DUP_chr4_119993635_61	4	119993635	4	119988346	0.82926	Coronary artery disease or factor VII levels (pleiotropy)	35285134	[]	DUP	Multi-phenotype analyses of hemostatic traits with cardiovascular events reveal novel genetic associations.	172,122 European, South Asian or East Asian CAD cases, 566,864 European, South Asian or East Asian CAD controls, 27,495 European or African American individuals with measurements	NA	2e-11	NR	rs7678555
SG10K_SV_DUP_chr4_119993635_61	4	119993635	4	119988346	0.82926	Coronary artery disease or factor VIII levels (pleiotropy)	35285134	[]	DUP	Multi-phenotype analyses of hemostatic traits with cardiovascular events reveal novel genetic associations.	172,122 European, South Asian or East Asian CAD cases, 566,864 European, South Asian or East Asian CAD controls, 32,610 European, African American, East Asian, South Asian or Hispanic individuals with measurements	NA	2e-11	NR	rs7678555
SG10K_SV_DUP_chr4_119993635_61	4	119993635	4	119988346	0.82926	Coronary artery disease or factor XI levels (pleiotropy)	35285134	[]	DUP	Multi-phenotype analyses of hemostatic traits with cardiovascular events reveal novel genetic associations.	172,122 European, South Asian or East Asian CAD cases, 566,864 European, South Asian or East Asian CAD controls, 16,169 European ancestry individuals with measurements	NA	2e-11	NR	rs7678555
SG10K_SV_DUP_chr4_119993635_61	4	119993635	4	119988346	0.82926	Coronary artery disease or fibrinogen levels (pleiotropy)	35285134	[]	DUP	Multi-phenotype analyses of hemostatic traits with cardiovascular events reveal novel genetic associations.	172,122 European, South Asian or East Asian CAD cases, 566,864 European, South Asian or East Asian CAD controls, 120,246 European ancestry individuals with measurements	NA	1e-11	NR	rs7678555
SG10K_SV_DUP_chr4_119993635_61	4	119993635	4	119988346	0.82926	Coronary artery disease or von Willebrand factor levels (pleiotropy)	35285134	[]	DUP	Multi-phenotype analyses of hemostatic traits with cardiovascular events reveal novel genetic associations.	172,122 European, South Asian or East Asian CAD cases, 566,864 European, South Asian or East Asian CAD controls, 46,354 European, African American or Hispanic individuals with measurements	NA	2e-11	NR	rs7678555
SG10K_SV_DUP_chr4_46231022_58	4	46231022	4	46238270	0.84166	Epilepsy	25087078	[]	DUP	Genetic determinants of common epilepsies: a meta-analysis of genome-wide association studies.	405 European ancestry cases, 127 African American cases, 248 cases, 2,330 European ancestry genetic generalised epilepsy cases, 81 African American genetic generalised epilepsy cases, 195 genetic generalised epilepsy cases, 3,277 European ancestry focal epilepsy cases, 222 African American focal epilepsy cases, 487 Han Chinese ancestry focal epilepsy cases, 1,324 focal epilepsy cases, up to 17,44…	NA	2e-07	0.4	rs535066
SG10K_SV_DUP_chr5_108844128_50	5	108844128	5	108816727	0.81371	Waist circumference adjusted for BMI (adjusted for smoking behaviour)	28443625	[]	DUP	Genome-wide meta-analysis of 241,258 adults accounting for smoking behaviour identifies novel loci for obesity traits.	97,400 European ancestry women, 63,892 European ancestry men, 5,829 European ancestry individuals, 10,500 African American/Afro-Caribbean ancestry women, 2,706 African American/Afro-Caribbean ancestry men, 1,030 Indian Asian ancestry women, 7,648 Indian Asian ancestry men, 1,793 Filipino ancestry women, 2,944 Hispanic/Latino ancestry women, 1,764 Hispanic/Latino ancestry men	21,496 European ancestry women, 24,385 European ancestry men, 118,364 European ancestry individuals, 2,326 African American/Afro-Caribbean ancestry women, 855 African American/Afro-Caribbean ancestry men	2e-07	0.2268	rs10041657
SG10K_SV_DUP_chr5_108844128_50	5	108844128	5	108816727	0.81371	Waist circumference adjusted for BMI (joint analysis main effects and smoking interaction)	28443625	[]	DUP	Genome-wide meta-analysis of 241,258 adults accounting for smoking behaviour identifies novel loci for obesity traits.	97,400 European ancestry women, 63,892 European ancestry men, 5,829 European ancestry individuals, 10,500 African American/Afro-Caribbean ancestry women, 2,706 African American/Afro-Caribbean ancestry men, 1,030 Indian Asian ancestry women, 7,648 Indian Asian ancestry men, 1,793 Filipino ancestry women, 2,944 Hispanic/Latino ancestry women, 1,764 Hispanic/Latino ancestry men	21,496 European ancestry women, 24,385 European ancestry men, 118,364 European ancestry individuals, 2,326 African American/Afro-Caribbean ancestry women, 855 African American/Afro-Caribbean ancestry men	3e-06	0.2268	rs10041657
SG10K_SV_DUP_chr5_108844128_50	5	108844128	5	108816727	0.81371	Waist circumference adjusted for BMI in smokers	28443625	[]	DUP	Genome-wide meta-analysis of 241,258 adults accounting for smoking behaviour identifies novel loci for obesity traits.	19,276 European ancestry women, 16,408 European ancestry men, 973 European ancestry individuals, 1,701 African American/Afro-Caribbean ancestry women, 903 African American/Afro-Caribbean ancestry men, 10 Indian Asian ancestry women, 957 Indian Asian ancestry men, 267 Filipino ancestry women, 475 Hispanic/Latino ancestry women, 446 Hispanic/Latino ancestry men	5,485 European ancestry women, 6,471 European ancestry men, 13,416 European ancestry individuals, 253 African American/Afro-Caribbean ancestry women, 208 African American/Afro-Caribbean ancestry men	2e-06	0.2268	rs10041657
SG10K_SV_DUP_chr5_180795940_57	5	180795940	5	180808503	0.84785	Height	36224396	[]	DUP	A saturated map of common genetic variants associated with human height.	5,314,291 European ancestry, Hispanic or Latin American, East Asian ancestry, African ancestry, South Asian ancestry individuals	NA	2e-54	0.1152	rs3733750
SG10K_SV_DUP_chr5_75672823_135	5	75672823	5	75668282	0.81276	Apolipoprotein B levels	33462484	[]	DUP	Genetics of 35 blood and urine biomarkers in the UK Biobank.	340,860 European ancestry individuals, 5,962 African ancestry individuals, 7,275 South Asian ancestry individuals	NA	6e-17	NR	rs7715739
SG10K_SV_DUP_chr5_75672823_135	5	75672823	5	75668282	0.81276	Low density lipoprotein cholesterol levels	33462484	[]	DUP	Genetics of 35 blood and urine biomarkers in the UK Biobank.	341,875 European ancestry individuals, 6,003 African ancestry individuals, 7,319 South Asian ancestry individuals	NA	1e-20	NR	rs7715739
SG10K_SV_DUP_chr5_75672823_135	5	75672823	5	75668282	0.81276	Total cholesterol levels	33462484	[]	DUP	Genetics of 35 blood and urine biomarkers in the UK Biobank.	342,508 European ancestry individuals, 6,014 African ancestry individuals, 7,336 South Asian ancestry individuals	NA	2e-20	NR	rs7715739
SG10K_SV_DUP_chr6_17010493_61	6	17010493	6	17012781	0.83945	Smoking initiation	36477530	[]	DUP	Genetic diversity fuels gene discovery for tobacco and alcohol use.	3,382,012 European ancestry, East Asian ancestry, Hispanic or Latin American, African ancestry individuals	NA	4e-12	0.231	rs66664020
SG10K_SV_DUP_chr6_17010493_61	6	17010493	6	17013198	0.83661	Smoking initiation	36477530	[]	DUP	Genetic diversity fuels gene discovery for tobacco and alcohol use.	3,382,012 European ancestry, East Asian ancestry, Hispanic or Latin American, African ancestry individuals	NA	3e-12	0.231	rs10498687
SG10K_SV_DUP_chr6_17010493_61	6	17010493	6	17016169	0.83316	Major depressive disorder (broad)	38177345	[]	DUP	Multi-ancestry genome-wide association study of major depression aids locus discovery, fine mapping, gene prioritization and causal inference.	258,364 European ancestry cases, 571,252 European ancestry controls, 36,818 African ancestry cases, 161,679 African ancestry controls, 21,980 East Asian ancestry cases, 360,956 East Asian ancestry controls, 4,505 South Asian ancestry cases, 27,176 South Asian ancestry controls, 25,013 Hispanic or Latin American cases, 352,946 Hispanic or Latin American controls	NA	4e-08	0.7692	rs12661596
SG10K_SV_DUP_chr6_24421480_80	6	24421480	6	24403227	0.83022	Serum alkaline phosphatase levels	33462484	[]	DUP	Genetics of 35 blood and urine biomarkers in the UK Biobank.	342,535 European ancestry individuals, 6,019 African ancestry individuals, 7,337 South Asian ancestry individuals	NA	6e-40	NR	rs11695
SG10K_SV_DUP_chr6_27979529_131	6	27979529	6	28005587	0.8475	Follicle stimulating hormone levels	32185793	[]	DUP	A genome-wide association study identifies FSHR rs2300441 associated with follicle-stimulating hormone levels.	2,590 Han Chinese ancestry individuals	NA	5e-06	0.01181	rs140386588
SG10K_SV_DUP_chr6_52871437_56	6	52871437	6	52756635	0.85609	Platelet count	38116116	[]	DUP	Analysis across Taiwan Biobank, Biobank Japan, and UK Biobank identifies hundreds of novel loci for 36 quantitative traits.	92,615 Taiwanese ancestry individuals	NA	3e-11	NR	rs2749005
SG10K_SV_DUP_chr6_52871437_56	6	52871437	6	52758016	0.86155	Free cholesterol to total lipids ratio in medium VLDL	38448586	[]	DUP	Genome-wide characterization of circulating metabolic biomarkers.	4,435 East Asian ancestry individuals, 11,340 South Asian ancestry individuals, 120,241 European ancestry individuals	NA	4e-10	0.6486	rs2254050
SG10K_SV_DUP_chr6_52871437_56	6	52871437	6	52761322	0.86208	HDL cholesterol levels x alcohol consumption (drinkers vs non-drinkers) interaction (2df)	30698716	[]	DUP	Multi-Ancestry Genome-Wide Association Study of Lipid Levels Incorporating Gene-Alcohol Interactions.	56,505 European ancestry current drinkers, 9,870 African American current drinkers, 2,491 Asian ancestry current drinkers, 2,528 Hispanic current drinkers, 33,388 European ancestry non-drinkers, 11,119 African American non-drinkers, 9,959 Asian ancestry non-drinkers, 1,466 Hispanic non-drinkers	107,548 European ancestry current drinkers, 2,028 African American or Afro-Caribbean current drinkers, 41,240 Asian ancestry current drinkers, 6,622 Hispanic individuals, 1,984 Brazilian ancestry individuals, 29,438 European ancestry non-drinkers, 2,447 African American or Afro-Caribbean non-drinkers, 67,191 Asian ancestry non-drinkers, 7,092 Hispanic non-drinkers, 1,668 Brazilian ancestry non-dr…	5e-08	NR	rs2749008
SG10K_SV_DUP_chr6_52871437_56	6	52871437	6	52761322	0.86208	LDL cholesterol levels x alcohol consumption (drinkers vs non-drinkers) interaction (2df)	30698716	[]	DUP	Multi-Ancestry Genome-Wide Association Study of Lipid Levels Incorporating Gene-Alcohol Interactions.	56,505 European ancestry current drinkers, 9,870 African American current drinkers, 2,491 Asian ancestry current drinkers, 2,528 Hispanic current drinkers, 33,388 European ancestry non-drinkers, 11,119 African American non-drinkers, 9,959 Asian ancestry non-drinkers, 1,466 Hispanic non-drinkers	107,548 European ancestry current drinkers, 2,028 African American or Afro-Caribbean current drinkers, 41,240 Asian ancestry current drinkers, 6,622 Hispanic individuals, 1,984 Brazilian ancestry individuals, 29,438 European ancestry non-drinkers, 2,447 African American or Afro-Caribbean non-drinkers, 67,191 Asian ancestry non-drinkers, 7,092 Hispanic non-drinkers, 1,668 Brazilian ancestry non-dr…	2e-07	NR	rs2749008
SG10K_SV_DUP_chr6_52871437_56	6	52871437	6	52761322	0.86208	LDL cholesterol levels x alcohol consumption (regular vs non-regular drinkers) interaction (2df)	30698716	[]	DUP	Multi-Ancestry Genome-Wide Association Study of Lipid Levels Incorporating Gene-Alcohol Interactions.	44,831 European ancestry regular drinkers, 3,976 African American regular drinkers, 1,288 Asian ancestry regular drinkers, 827 Hispanic regular drinkers, 11,674 European ancestry non-regular drinkers, 5,894 African American non-regular drinkers, 1,203 Asian ancestry non-regular drinkers, 1,701 Hispanic non-regular drinkers	71,281 European ancestry regular drinkers, 711 African American or Afro-Caribbean regular drinkers, 35,088 Asian ancestry regular drinkers, 3,742 Hispanic regular drinkers, 36,267 European ancestry non-regular drinkers, 1,317 African American or Afro-Caribbean non-regular drinkers, 6,152 Asian ancestry non-regular drinkers, 2,880 Hispanic non-regular drinkers	9e-07	NR	rs2749008
SG10K_SV_DUP_chr6_52871437_56	6	52871437	6	52761322	0.86208	Triglyceride levels	30698716	[]	DUP	Multi-Ancestry Genome-Wide Association Study of Lipid Levels Incorporating Gene-Alcohol Interactions.	89,893 European ancestry individuals, 20,989 African American individuals, 12,450 Asian ancestry individuals, 3,994 HIspanic individuals	136,986 European ancestry individuals, 4,475 African American or Afro-Caribbean individuals, 108,431 Asian ancestry individuals, 13,714 Hispanic individuals, 3,652 Brazilian ancestry individuals	9e-07	NR	rs2749008
SG10K_SV_DUP_chr6_52871437_56	6	52871437	6	52761322	0.86208	Triglyceride levels in current drinkers	30698716	[]	DUP	Multi-Ancestry Genome-Wide Association Study of Lipid Levels Incorporating Gene-Alcohol Interactions.	56,505 European ancestry individuals, 9,870 African American individuals, 2,491 Asian ancestry individuals, 2,528 Hispanic individuals	107,548 European ancestry individuals, 2,028 African American or Afro-Caribbean individuals, 41,240 Asian ancestry individuals, 6,622 Hispanic individuals, 1,984 Brazilian ancestry individuals	3e-08	NR	rs2749008
SG10K_SV_DUP_chr6_52871437_56	6	52871437	6	52761322	0.86208	Triglyceride levels x alcohol consumption (drinkers vs non-drinkers) interaction (2df)	30698716	[]	DUP	Multi-Ancestry Genome-Wide Association Study of Lipid Levels Incorporating Gene-Alcohol Interactions.	56,505 European ancestry current drinkers, 9,870 African American current drinkers, 2,491 Asian ancestry current drinkers, 2,528 Hispanic current drinkers, 33,388 European ancestry non-drinkers, 11,119 African American non-drinkers, 9,959 Asian ancestry non-drinkers, 1,466 Hispanic non-drinkers	107,548 European ancestry current drinkers, 2,028 African American or Afro-Caribbean current drinkers, 41,240 Asian ancestry current drinkers, 6,622 Hispanic individuals, 1,984 Brazilian ancestry individuals, 29,438 European ancestry non-drinkers, 2,447 African American or Afro-Caribbean non-drinkers, 67,191 Asian ancestry non-drinkers, 7,092 Hispanic non-drinkers, 1,668 Brazilian ancestry non-dr…	9e-14	NR	rs2749008
SG10K_SV_DUP_chr6_52871437_56	6	52871437	6	52761322	0.86208	Triglyceride levels x alcohol consumption (regular vs non-regular drinkers) interaction (2df)	30698716	[]	DUP	Multi-Ancestry Genome-Wide Association Study of Lipid Levels Incorporating Gene-Alcohol Interactions.	44,831 European ancestry regular drinkers, 3,976 African American regular drinkers, 1,288 Asian ancestry regular drinkers, 827 Hispanic regular drinkers, 11,674 European ancestry non-regular drinkers, 5,894 African American non-regular drinkers, 1,203 Asian ancestry non-regular drinkers, 1,701 Hispanic non-regular drinkers	71,281 European ancestry regular drinkers, 711 African American or Afro-Caribbean regular drinkers, 35,088 Asian ancestry regular drinkers, 3,742 Hispanic regular drinkers, 36,267 European ancestry non-regular drinkers, 1,317 African American or Afro-Caribbean non-regular drinkers, 6,152 Asian ancestry non-regular drinkers, 2,880 Hispanic non-regular drinkers	3e-08	NR	rs2749008
SG10K_SV_DUP_chr6_52871437_56	6	52871437	6	52762367	0.8605	High density lipoprotein cholesterol levels	34887591	[]	DUP	The power of genetic diversity in genome-wide association studies of lipids.	40,963 South Asian ancestry individuals, 48,057 Hispanic individuals, 99,432 Admixed African or African ancestry individuals, 146,492 East Asian ancestry individuals, 1,320,016 European ancestry individuals	NA	4e-18	NR	rs2749013
SG10K_SV_DUP_chr6_52871437_56	6	52871437	6	52762367	0.8605	Triglycerides	34594039	[]	DUP	A cross-population atlas of genetic associations for 220 human phenotypes.	343,992 European ancestry individuals, 111,667 East Asian ancestry individuals	NA	5e-22	NR	rs2749013
SG10K_SV_DUP_chr6_52871437_56	6	52871437	6	52764212	0.86296	Mean corpuscular hemoglobin	34594039	[]	DUP	A cross-population atlas of genetic associations for 220 human phenotypes.	350,472 European ancestry individuals, 128,028 East Asian ancestry individuals	NA	2e-15	NR	rs4715317
SG10K_SV_DUP_chr6_52871437_56	6	52871437	6	52764212	0.86296	Monounsaturated fatty acids (16:1, 18:1) levels	38448586	[]	DUP	Genome-wide characterization of circulating metabolic biomarkers.	4,435 East Asian ancestry individuals, 11,340 South Asian ancestry individuals, 120,241 European ancestry individuals	NA	2e-10	0.3541	rs4715317
SG10K_SV_DUP_chr6_52871437_56	6	52871437	6	52765182	0.8604	Mean corpuscular volume	34594039	[]	DUP	A cross-population atlas of genetic associations for 220 human phenotypes.	350,473 European ancestry individuals, 129,832 East Asian ancestry individuals	NA	2e-10	NR	rs6458867
SG10K_SV_DUP_chr6_52871437_56	6	52871437	6	52765182	0.8604	Triglyceride levels	36333282	[]	DUP	The contribution of common and rare genetic variants to variation in metabolic traits in 288,137 East Asians.	288,127 East Asian ancestry individuals	NA	4e-12	0.867	rs6458867
SG10K_SV_DUP_chr6_52871437_56	6	52871437	6	52765355	0.85971	Estimated glomerular filtration rate	31152163	[]	DUP	A catalog of genetic loci associated with kidney function from analyses of a million individuals.	567,460 European ancestry individuals, 165,726 East Asian ancestry individuals, 13,842 African American individuals, 13,359 South Asian ancestry individuals, 4,961 Hispanic individuals	216,518 European ancestry individuals, 64,204 non-Hispanic black individuals	5e-13	0.6741	rs6458868
SG10K_SV_DUP_chr6_52871437_56	6	52871437	6	52765355	0.85971	Estimated glomerular filtration rate (creatinine)	34272381	[]	DUP	Discovery and prioritization of variants and genes for kidney function in >1.2 million individuals.	1,004,040 European ancestry individuals, 165,726 East Asian ancestry individuals, 13,842 African American individuals, 13,359 South Asian ancestry individuals, 4,961 Hispanic individuals, 2 individuals	417,288 European ancestry individuals	3e-15	0.65712	rs6458868
SG10K_SV_DUP_chr6_52871437_56	6	52871437	6	52765355	0.85971	Estimated glomerular filtration rate (creatinine)	35710981	[]	DUP	Epigenomic and transcriptomic analyses define core cell types, genes and targetable mechanisms for kidney disease.	1,205,871 European ancestry individuals, 168,300 East Asian ancestry individuals, 63,553 African ancestry individuals, 23,509 Hispanic or Latin American individuals, 22,103 African American individuals, 21,791 Central Asian or South Asian ancestry individuals, 1,502 Middle Eastern ancestry individuals, 939 other admixed ancestry individuals, 602 Native American ancestry individuals, 150 Asian anc…	NA	4e-18	0.6628	rs6458868
SG10K_SV_DUP_chr6_52871437_56	6	52871437	6	52765471	0.86282	Serum total triglyceride levels	38448586	[]	DUP	Genome-wide characterization of circulating metabolic biomarkers.	4,435 East Asian ancestry individuals, 11,340 South Asian ancestry individuals, 120,241 European ancestry individuals	NA	2e-09	0.6471	rs6458869
SG10K_SV_DUP_chr6_52871437_56	6	52871437	6	52765471	0.86282	Triglyceride levels	34887591	[]	DUP	The power of genetic diversity in genome-wide association studies of lipids.	40,963 South Asian ancestry individuals, 48,057 Hispanic individuals, 99,432 Admixed African or African ancestry individuals, 146,492 East Asian ancestry individuals, 1,320,016 European ancestry individuals	NA	2e-38	NR	rs6458869
SG10K_SV_DUP_chr6_52871437_56	6	52871437	6	52765471	0.86282	Triglyceride levels in HDL	38448586	[]	DUP	Genome-wide characterization of circulating metabolic biomarkers.	4,435 East Asian ancestry individuals, 11,340 South Asian ancestry individuals, 120,241 European ancestry individuals	NA	3e-10	0.6471	rs6458869
SG10K_SV_DUP_chr6_52871437_56	6	52871437	6	52765471	0.86282	Triglycerides in medium HDL	38448586	[]	DUP	Genome-wide characterization of circulating metabolic biomarkers.	4,435 East Asian ancestry individuals, 11,340 South Asian ancestry individuals, 120,241 European ancestry individuals	NA	3e-14	0.6471	rs6458869
SG10K_SV_DUP_chr6_52871437_56	6	52871437	6	52765471	0.86282	Triglycerides in very small VLDL	38448586	[]	DUP	Genome-wide characterization of circulating metabolic biomarkers.	4,435 East Asian ancestry individuals, 11,340 South Asian ancestry individuals, 120,241 European ancestry individuals	NA	8e-11	0.6471	rs6458869
SG10K_SV_DUP_chr6_52871437_56	6	52871437	6	52766390	0.86314	Mean corpuscular hemoglobin	32888493	[]	DUP	Trans-ethnic and Ancestry-Specific Blood-Cell Genetics in 746,667 Individuals from 5 Global Populations.	630,125 African American or Afro-Caribbean, African ancestry, European ancestry, East Asian ancestry, Hispanic or Latin American and South Asian ancestry individuals	NA	6e-21	0.695159	rs2749029
SG10K_SV_DUP_chr6_52871437_56	6	52871437	6	52766390	0.86314	Mean corpuscular volume	32888493	[]	DUP	Trans-ethnic and Ancestry-Specific Blood-Cell Genetics in 746,667 Individuals from 5 Global Populations.	696,882 African American or Afro-Caribbean, African ancestry, European ancestry, East Asian ancestry, Hispanic or Latin American and South Asian ancestry individuals	NA	6e-16	0.692108	rs2749029
SG10K_SV_DUP_chr6_52871437_56	6	52871437	6	52767415	0.86017	Triglyceride levels	33339817	[]	DUP	Loss-of-function genomic variants highlight potential therapeutic targets for cardiovascular disease.	76,081 European ancestry individuals, 127,395 Japanese ancestry individuals	NA	1e-09	NR	rs2608639
SG10K_SV_DUP_chr6_52871437_56	6	52871437	6	52778267	0.86481	Non-HDL cholesterol levels	34887591	[]	DUP	The power of genetic diversity in genome-wide association studies of lipids.	40,963 South Asian ancestry individuals, 48,057 Hispanic individuals, 99,432 Admixed African or African ancestry individuals, 146,492 East Asian ancestry individuals, 1,320,016 European ancestry individuals	NA	3e-17	NR	rs2894801
SG10K_SV_DUP_chr6_52871437_56	6	52871437	6	52779189	0.86267	Platelet count	36329257	[]	DUP	Phenome-wide analysis of Taiwan Biobank reveals novel glycemia-related loci and genetic risks for diabetes.	76,345 Taiwanese ancestry individuals	NA	1e-08	NR	rs9395819
SG10K_SV_DUP_chr6_52871437_56	6	52871437	6	52785387	0.84549	Platelet count	34594039	[]	DUP	A cross-population atlas of genetic associations for 220 human phenotypes.	148,623 East Asian ancestry individuals	NA	3e-12	0.8751	rs2749044
SG10K_SV_DUP_chr6_52871437_56	6	52871437	6	52791371	0.87405	Hematocrit	34594039	[]	DUP	A cross-population atlas of genetic associations for 220 human phenotypes.	350,475 European ancestry individuals, 153,015 East Asian ancestry individuals	NA	2e-15	NR	rs2894802
SG10K_SV_DUP_chr6_52871437_56	6	52871437	6	52792754	0.87206	Hematocrit	32888493	[]	DUP	Trans-ethnic and Ancestry-Specific Blood-Cell Genetics in 746,667 Individuals from 5 Global Populations.	737,823 African American or Afro-Caribbean, African ancestry, European ancestry, East Asian ancestry, Hispanic or Latin American and South Asian ancestry individuals	NA	2e-31	0.636837	rs4715326
SG10K_SV_DUP_chr6_52871437_56	6	52871437	6	52798089	0.87503	Hemoglobin	34594039	[]	DUP	A cross-population atlas of genetic associations for 220 human phenotypes.	350,474 European ancestry individuals, 152,447 East Asian ancestry individuals	NA	2e-20	NR	rs6423287
SG10K_SV_DUP_chr6_52871437_56	6	52871437	6	52798089	0.87503	Platelet count	32888493	[]	DUP	Trans-ethnic and Ancestry-Specific Blood-Cell Genetics in 746,667 Individuals from 5 Global Populations.	721,201 African American or Afro-Caribbean, African ancestry, European ancestry, East Asian ancestry, Hispanic or Latin American and South Asian ancestry individuals	NA	4e-54	0.638511	rs6423287
SG10K_SV_DUP_chr6_52871437_56	6	52871437	6	52798089	0.87503	Platelet count	34594039	[]	DUP	A cross-population atlas of genetic associations for 220 human phenotypes.	350,474 European ancestry individuals, 148,623 East Asian ancestry individuals	NA	3e-31	NR	rs6423287
SG10K_SV_DUP_chr6_52871437_56	6	52871437	6	52803889	0.87104	Platelet count	32888493	[]	DUP	Trans-ethnic and Ancestry-Specific Blood-Cell Genetics in 746,667 Individuals from 5 Global Populations.	145,648 East Asian ancestry individuals	NA	1e-11	0.126869	rs3957357
SG10K_SV_DUP_chr6_52871437_56	6	52871437	6	52805646	0.87629	Hemoglobin concentration	32888493	[]	DUP	Trans-ethnic and Ancestry-Specific Blood-Cell Genetics in 746,667 Individuals from 5 Global Populations.	746,431 African American or Afro-Caribbean, African ancestry, European ancestry, East Asian ancestry, Hispanic or Latin American and South Asian ancestry individuals	NA	2e-38	0.638782	rs3756982
SG10K_SV_DUP_chr6_52871437_56	6	52871437	6	52825216	0.87897	Blood urea nitrogen levels	34594039	[]	DUP	A cross-population atlas of genetic associations for 220 human phenotypes.	344,052 European ancestry individuals, 148,767 East Asian ancestry individuals	NA	3e-17	NR	rs56318213
SG10K_SV_DUP_chr6_52871437_56	6	52871437	6	52829235	0.87128	Triglycerides in IDL	38448586	[]	DUP	Genome-wide characterization of circulating metabolic biomarkers.	4,435 East Asian ancestry individuals, 11,340 South Asian ancestry individuals, 120,241 European ancestry individuals	NA	8e-10	0.5828	rs4535545
SG10K_SV_DUP_chr6_52871437_56	6	52871437	6	52849201	0.88334	Phenylalanine levels	38448586	[]	DUP	Genome-wide characterization of circulating metabolic biomarkers.	4,435 East Asian ancestry individuals, 11,340 South Asian ancestry individuals, 120,241 European ancestry individuals	NA	2e-15	0.5839	rs7747087
SG10K_SV_DUP_chr6_52871437_56	6	52871437	6	52873629	0.88282	Red cell distribution width	32888493	[]	DUP	Trans-ethnic and Ancestry-Specific Blood-Cell Genetics in 746,667 Individuals from 5 Global Populations.	563,352 African American or Afro-Caribbean, African ancestry, European ancestry, East Asian ancestry, Hispanic or Latin American and South Asian ancestry individuals	NA	2e-16	0.582506	rs12524110
SG10K_SV_DUP_chr7_150342493_55	7	150342493	7	150323292	0.81319	Chemerin levels	33545615	[]	DUP	Circulating chemerin levels are determined through circulating platelet counts in nondiabetic Taiwanese people: A bidirectional Mendelian randomization study.	3,887 Han Chinese ancestry individuals	NA	4e-35	NR	rs1962004
SG10K_SV_DUP_chr7_150342493_55	7	150342493	7	150328278	0.82069	Epstein-Barr virus copy number in lymphoblastoid cell lines	28654678	[]	DUP	Genetic factors affecting EBV copy number in lymphoblastoid cell lines derived from the 1000 Genome Project samples.	389 East Asian ancestry individuals, 189 South Asian ancestry individuals, 492 European ancestry individuals, 467 Sub-Saharan African ancestry individuals, 59 African American individuals, 157 Hispanic/Latino individuals	NA	4e-06	NR	rs4395803
SG10K_SV_DUP_chr7_150342493_55	7	150342493	7	150342466	0.86593	Chemerin levels	30866520	[]	DUP	Circulating Chemerin Levels, but not the RARRES2 Polymorphisms, Predict the Long-Term Outcome of Angiographically Confirmed Coronary Artery Disease.	2,197 Taiwanese individuals	NA	2e-21	NR	rs3735167
SG10K_SV_DUP_chr7_150342493_55	7	150342493	7	150342466	0.86593	Height	36224396	[]	DUP	A saturated map of common genetic variants associated with human height.	5,314,291 European ancestry, Hispanic or Latin American, East Asian ancestry, African ancestry, South Asian ancestry individuals	NA	1e-13	0.2505	rs3735167
SG10K_SV_DUP_chr9_110612026_52	9	110612026	9	110621783	0.86536	Height	36224396	[]	DUP	A saturated map of common genetic variants associated with human height.	5,314,291 European ancestry, Hispanic or Latin American, East Asian ancestry, African ancestry, South Asian ancestry individuals	NA	1e-32	0.1762	rs4317650
SG10K_SV_DUP_chr9_21738908_54	9	21738908	9	21763749	0.83314	Lung cancer	35915169	[]	DUP	Cross-ancestry genome-wide meta-analysis of 61,047 cases and 947,237 controls identifies new susceptibility loci contributing to lung cancer.	26,683 European ancestry cases, 25,278 European ancestry controls, 7,062 East Asian ancestry cases, 5,372 East Asian ancestry controls, 1,987 African American cases, 3,774 African American controls	11,680 European ancestry cases, 898,929 European ancestry controls, 13,316 East Asian ancestry cases, 13,324 East Asian ancestry controls, 319 African American cases, 560 African American controls	7e-15	NR	rs7850447
SG10K_SV_DUP_chr9_21738908_54	9	21738908	9	21775493	0.80784	Lung adenocarcinoma	35915169	[]	DUP	Cross-ancestry genome-wide meta-analysis of 61,047 cases and 947,237 controls identifies new susceptibility loci contributing to lung cancer.	9,791 European ancestry cases, 23,173 European ancestry controls, 4,630 East Asian ancestry cases, 5,372 East Asian ancestry controls, 844 African American cases, 3,774 African American controls	3,095 European ancestry cases, 436,443 European ancestry controls, 8,755 East Asian ancestry cases, 13,324 East Asian ancestry controls, 186 African American cases, 560 African American controls	3e-19	NR	rs12348845
SG10K_SV_DUP_chr9_35018979_64	9	35018979	9	35035001	0.82447	Platelet count	32888493	[]	DUP	Trans-ethnic and Ancestry-Specific Blood-Cell Genetics in 746,667 Individuals from 5 Global Populations.	721,201 African American or Afro-Caribbean, African ancestry, European ancestry, East Asian ancestry, Hispanic or Latin American and South Asian ancestry individuals	NA	9e-17	0.570729	rs808187
SG10K_SV_DUP_chr9_35018979_64	9	35018979	9	35040452	0.88073	Mean platelet volume	32888493	[]	DUP	Trans-ethnic and Ancestry-Specific Blood-Cell Genetics in 746,667 Individuals from 5 Global Populations.	484,042 African American or Afro-Caribbean, African ancestry, European ancestry, East Asian ancestry, Hispanic or Latin American and South Asian ancestry individuals	NA	4e-11	0.30054	rs679787
SG10K_SV_DUP_chr9_35018979_64	9	35018979	9	35060305	0.85365	Monocyte count	32888493	[]	DUP	Trans-ethnic and Ancestry-Specific Blood-Cell Genetics in 746,667 Individuals from 5 Global Populations.	639,696 African American or Afro-Caribbean, African ancestry, European ancestry, East Asian ancestry, Hispanic or Latin American and South Asian ancestry individuals	NA	3e-11	0.6116	rs684562
SG10K_SV_DUP_chr9_91334419_79	9	91334419	9	91359048	0.85164	Eosinophil counts	32888493	[]	DUP	Trans-ethnic and Ancestry-Specific Blood-Cell Genetics in 746,667 Individuals from 5 Global Populations.	583,850 African American or Afro-Caribbean, African ancestry, European ancestry, East Asian ancestry, Hispanic or Latin American and South Asian ancestry individuals	NA	2e-28	0.217328	rs7020893
SG10K_SV_INS_chr10_11942966_281	10	11942966	10	11920267	0.90101	Height	36224396	[]	INS	A saturated map of common genetic variants associated with human height.	5,314,291 European ancestry, Hispanic or Latin American, East Asian ancestry, African ancestry, South Asian ancestry individuals	NA	7e-50	0.0837	rs17471939
SG10K_SV_INS_chr10_17670793_907	10	17670793	10	17717701	0.82769	Aspartate aminotransferase levels	33462484	[]	INS	Genetics of 35 blood and urine biomarkers in the UK Biobank.	341,246 European ancestry individuals, 5,982 African ancestry individuals, 7,313 South Asian ancestry individuals	NA	4e-16	NR	rs45600541
SG10K_SV_INS_chr10_45579440_280	10	45579440	10	45463228	0.88064	Mean corpuscular hemoglobin	29403010	[]	INS	Genetic analysis of quantitative traits in the Japanese population links cell types to complex human diseases.	108,054 Japanese ancestry individuals	NA	5e-35	NR	rs17157825
SG10K_SV_INS_chr10_45579440_280	10	45579440	10	45463433	0.94685	Total phosphoglycerides levels	38448586	[]	INS	Genome-wide characterization of circulating metabolic biomarkers.	4,435 East Asian ancestry individuals, 11,340 South Asian ancestry individuals, 120,241 European ancestry individuals	NA	8e-10	0.7513	rs2291429
SG10K_SV_INS_chr10_45579440_280	10	45579440	10	45469637	0.91769	Mean corpuscular volume	32888493	[]	INS	Trans-ethnic and Ancestry-Specific Blood-Cell Genetics in 746,667 Individuals from 5 Global Populations.	121,047 East Asian ancestry individuals	NA	6e-46	0.883694	rs12761399
SG10K_SV_INS_chr10_45579440_280	10	45579440	10	45470974	0.94369	Mean corpuscular volume	28017375	[]	INS	Genome-wide Trans-ethnic Meta-analysis Identifies Seven Genetic Loci Influencing Erythrocyte Traits and a Role for RBPMS in Erythropoiesis.	up to 29,946 European ancestry individuals, up to 6150 African American individuals, 15,074 East Asian individuals.	16,389 individuals of European and African American ancestry.	3e-11	NR	rs901683
SG10K_SV_INS_chr10_45579440_280	10	45579440	10	45470974	0.94369	Red blood cell traits	23222517	[]	INS	Seventy-five genetic loci influencing the human red blood cell.	62,553 European ancestry individuals, 9,308 South Asian ancestry individuals	63,506 European ancestry individuals	2e-16	0.08	rs901683
SG10K_SV_INS_chr10_45579440_280	10	45579440	10	45482883	0.94368	Mean corpuscular hemoglobin	32888493	[]	INS	Trans-ethnic and Ancestry-Specific Blood-Cell Genetics in 746,667 Individuals from 5 Global Populations.	630,125 African American or Afro-Caribbean, African ancestry, European ancestry, East Asian ancestry, Hispanic or Latin American and South Asian ancestry individuals	NA	1e-201	0.0767084	rs71494791
SG10K_SV_INS_chr10_45579440_280	10	45579440	10	45482883	0.94368	Mean corpuscular volume	32888493	[]	INS	Trans-ethnic and Ancestry-Specific Blood-Cell Genetics in 746,667 Individuals from 5 Global Populations.	696,882 African American or Afro-Caribbean, African ancestry, European ancestry, East Asian ancestry, Hispanic or Latin American and South Asian ancestry individuals	NA	8e-237	0.0754412	rs71494791
SG10K_SV_INS_chr10_45579440_280	10	45579440	10	45496530	0.95131	Octadecandienylcarnitine levels	33414548	[]	INS	A cross-platform approach identifies genetic regulators of human metabolism and health.	31,129 Caucasian ancestry individuals	NA	3e-16	0.0666	rs12764652
SG10K_SV_INS_chr10_45579440_280	10	45579440	10	45579491	0.86873	Mean corpuscular hemoglobin	34594039	[]	INS	A cross-population atlas of genetic associations for 220 human phenotypes.	128,028 East Asian ancestry individuals	NA	2e-47	0.113447	rs78661209
SG10K_SV_INS_chr10_45579440_280	10	45579440	10	45579491	0.86873	Mean corpuscular volume	34594039	[]	INS	A cross-population atlas of genetic associations for 220 human phenotypes.	129,832 East Asian ancestry individuals	NA	2e-53	0.113417	rs78661209
SG10K_SV_INS_chr10_45579440_280	10	45579440	10	45585142	0.95451	Mean corpuscular hemoglobin	32171239	[]	INS	Ancestry-specific associations identified in genome-wide combined-phenotype study of red blood cell traits emphasize benefits of diversity in genomics.	8,694 African American individuals, 17,400 Hispanic or Latin American individuals, 14,693 European ancestry individuals, 127 Asian ancestry individuals, 20 Native American ancestry individuals, 382 individuals	NA	4e-10	0.0545	rs34793991
SG10K_SV_INS_chr10_45579440_280	10	45579440	10	45585142	0.95451	Mean corpuscular volume	32171239	[]	INS	Ancestry-specific associations identified in genome-wide combined-phenotype study of red blood cell traits emphasize benefits of diversity in genomics.	8,556 African American individuals, 17,141 Hispanic or Latin American individuals, 14,483 European ancestry individuals, 125 Asian ancestry individuals, 594 Native American ancestry individuals, 377 individuals	NA	4e-11	0.0545	rs34793991
SG10K_SV_INS_chr10_45579440_280	10	45579440	10	45585142	0.95451	Red blood cell count	32171239	[]	INS	Ancestry-specific associations identified in genome-wide combined-phenotype study of red blood cell traits emphasize benefits of diversity in genomics.	8,679 African American individuals, 17,412 Hispanic or Latin American individuals, 14,690 European ancestry individuals, 127 Asian ancestry individuals, 20 Native American ancestry individuals, 382 individuals	NA	2e-08	0.0545	rs34793991
SG10K_SV_INS_chr10_45579440_280	10	45579440	10	45633821	0.92344	Mean corpuscular volume	29403010	[]	INS	Genetic analysis of quantitative traits in the Japanese population links cell types to complex human diseases.	108,256 Japanese ancestry individuals	NA	2e-42	NR	rs75085022
SG10K_SV_INS_chr10_45579440_280	10	45579440	10	46006932	0.89029	Mean corpuscular hemoglobin	32888493	[]	INS	Trans-ethnic and Ancestry-Specific Blood-Cell Genetics in 746,667 Individuals from 5 Global Populations.	119,629 East Asian ancestry individuals	NA	2e-40	0.892734	rs74877435
SG10K_SV_INS_chr10_45579440_280	10	45579440	10	46006932	0.89029	Mean corpuscular hemoglobin	34594039	[]	INS	A cross-population atlas of genetic associations for 220 human phenotypes.	128,028 East Asian ancestry individuals	NA	5e-47	0.116696	rs74877435
SG10K_SV_INS_chr10_45579440_280	10	45579440	10	46006932	0.89029	Mean corpuscular volume	32888493	[]	INS	Trans-ethnic and Ancestry-Specific Blood-Cell Genetics in 746,667 Individuals from 5 Global Populations.	121,047 East Asian ancestry individuals	NA	3e-45	0.892723	rs74877435
SG10K_SV_INS_chr10_45579440_280	10	45579440	10	46006932	0.89029	Mean corpuscular volume	34594039	[]	INS	A cross-population atlas of genetic associations for 220 human phenotypes.	129,832 East Asian ancestry individuals	NA	1e-52	0.116649	rs74877435
SG10K_SV_INS_chr10_45579440_280	10	45579440	10	46006932	0.89029	Red blood cell count	34594039	[]	INS	A cross-population atlas of genetic associations for 220 human phenotypes.	350,475 European ancestry individuals, 153,512 East Asian ancestry individuals	NA	5e-28	NR	rs74877435
SG10K_SV_INS_chr10_45579440_280	10	45579440	10	46014679	0.88508	Mean corpuscular hemoglobin	34594039	[]	INS	A cross-population atlas of genetic associations for 220 human phenotypes.	350,472 European ancestry individuals, 128,028 East Asian ancestry individuals	NA	1e-92	NR	rs17776547
SG10K_SV_INS_chr10_45579440_280	10	45579440	10	46017981	0.8858	Mean corpuscular hemoglobin	28017375	[]	INS	Genome-wide Trans-ethnic Meta-analysis Identifies Seven Genetic Loci Influencing Erythrocyte Traits and a Role for RBPMS in Erythropoiesis.	up to 21,020 European ancestry individuals, up to 3,621 African American individuals, up to 15,062 East Asian individuals.	16,389 individuals of European and African American ancestry.	4e-11	NR	rs17720193
SG10K_SV_INS_chr10_45579440_280	10	45579440	10	46017981	0.8858	Mean corpuscular hemoglobin	32888493	[]	INS	Trans-ethnic and Ancestry-Specific Blood-Cell Genetics in 746,667 Individuals from 5 Global Populations.	630,125 African American or Afro-Caribbean, African ancestry, European ancestry, East Asian ancestry, Hispanic or Latin American and South Asian ancestry individuals	NA	1e-100	0.0480276	rs17720193
SG10K_SV_INS_chr10_45579440_280	10	45579440	10	46017981	0.8858	Mean corpuscular volume	28017375	[]	INS	Genome-wide Trans-ethnic Meta-analysis Identifies Seven Genetic Loci Influencing Erythrocyte Traits and a Role for RBPMS in Erythropoiesis.	up to 29,946 European ancestry individuals, up to 6150 African American individuals, 15,074 East Asian individuals.	16,389 individuals of European and African American ancestry.	7e-09	NR	rs17720193
SG10K_SV_INS_chr10_45579440_280	10	45579440	10	46017981	0.8858	Mean corpuscular volume	29403010	[]	INS	Genetic analysis of quantitative traits in the Japanese population links cell types to complex human diseases.	108,256 Japanese ancestry individuals	NA	2e-42	NR	rs17720193
SG10K_SV_INS_chr10_45579440_280	10	45579440	10	46017981	0.8858	Mean corpuscular volume	32888493	[]	INS	Trans-ethnic and Ancestry-Specific Blood-Cell Genetics in 746,667 Individuals from 5 Global Populations.	696,882 African American or Afro-Caribbean, African ancestry, European ancestry, East Asian ancestry, Hispanic or Latin American and South Asian ancestry individuals	NA	5e-121	0.0466099	rs17720193
SG10K_SV_INS_chr10_45579440_280	10	45579440	10	46017981	0.8858	Mean corpuscular volume	34594039	[]	INS	A cross-population atlas of genetic associations for 220 human phenotypes.	350,473 European ancestry individuals, 129,832 East Asian ancestry individuals	NA	3e-95	NR	rs17720193
SG10K_SV_INS_chr10_45579440_280	10	45579440	10	46017981	0.8858	Red blood cell count	32888493	[]	INS	Trans-ethnic and Ancestry-Specific Blood-Cell Genetics in 746,667 Individuals from 5 Global Populations.	727,624 African American or Afro-Caribbean, African ancestry, European ancestry, East Asian ancestry, Hispanic or Latin American and South Asian ancestry individuals	NA	2e-31	0.0484714	rs17720193
SG10K_SV_INS_chr10_45579440_280	10	45579440	10	46020287	0.88317	Mean corpuscular hemoglobin	29403010	[]	INS	Genetic analysis of quantitative traits in the Japanese population links cell types to complex human diseases.	108,054 Japanese ancestry individuals	NA	7e-36	NR	rs75901817
SG10K_SV_INS_chr10_45579440_280	10	45579440	10	46020287	0.88317	Red blood cell count	29403010	[]	INS	Genetic analysis of quantitative traits in the Japanese population links cell types to complex human diseases.	108,794 Japanese ancestry individuals	NA	2e-10	NR	rs75901817
SG10K_SV_INS_chr10_50479048_281	10	50479048	10	50528032	0.80783	White blood cell count	36329257	[]	INS	Phenome-wide analysis of Taiwan Biobank reveals novel glycemia-related loci and genetic risks for diabetes.	76,317 Taiwanese ancestry individuals	NA	6e-08	NR	rs3011780
SG10K_SV_INS_chr10_52707182_281	10	52707182	10	52707699	0.8467	Height	36224396	[]	INS	A saturated map of common genetic variants associated with human height.	5,314,291 European ancestry, Hispanic or Latin American, East Asian ancestry, African ancestry, South Asian ancestry individuals	NA	3e-39	0.5346	rs11814440
SG10K_SV_INS_chr10_75469305_280	10	75469305	10	75484578	0.97497	Type 2 diabetes	32541925	[]	INS	Discovery of 318 new risk loci for type 2 diabetes and related vascular outcomes among 1.4 million participants in a multi-ancestry meta-analysis.	148,726 European ancestry cases, 24,646 African American cases, 8,616 Hispanic cases, 46,511 Asian ancestry cases, 965,732 European ancestry controls, 31,446 African American controls, 11,829 Hispanic controls, 169,776 Asian ancestry controls	NA	6e-10	0.1852	rs3012060
SG10K_SV_INS_chr10_75469305_280	10	75469305	10	75484578	0.97497	Type 2 diabetes	35551307	[]	INS	Multi-ancestry genetic study of type 2 diabetes highlights the power of diverse populations for discovery and translation.	251,740 European ancestry individuals, 139,705 East Asian ancestry individuals, 40,737 South Asian ancestry individuals, 27,417 Hispanic individuals, 30,167 African American individuals, 2,426 Zulu ancestry individuals	NA	4e-11	NR	rs3012060
SG10K_SV_INS_chr10_75469305_280	10	75469305	10	75497618	0.87146	Triglyceride levels	34887591	[]	INS	The power of genetic diversity in genome-wide association studies of lipids.	40,963 South Asian ancestry individuals, 48,057 Hispanic individuals, 99,432 Admixed African or African ancestry individuals, 146,492 East Asian ancestry individuals, 1,320,016 European ancestry individuals	NA	6e-09	NR	rs3012042
SG10K_SV_INS_chr10_93242752_278	10	93242752	10	93247220	0.87204	Height	36224396	[]	INS	A saturated map of common genetic variants associated with human height.	5,314,291 European ancestry, Hispanic or Latin American, East Asian ancestry, African ancestry, South Asian ancestry individuals	NA	3e-37	0.0794	rs11187345
SG10K_SV_INS_chr11_101041062_281	11	101041062	11	101038455	0.98722	Height	36224396	[]	INS	A saturated map of common genetic variants associated with human height.	5,314,291 European ancestry, Hispanic or Latin American, East Asian ancestry, African ancestry, South Asian ancestry individuals	NA	1e-21	0.1421	rs11224563
SG10K_SV_INS_chr11_127071238_279	11	127071238	11	127067551	0.98561	Drinks per week	36477530	[]	INS	Genetic diversity fuels gene discovery for tobacco and alcohol use.	2,965,643 European ancestry, East Asian ancestry, Hispanic or Latin American, African ancestry individuals	NA	1e-09	0.278	rs76701
SG10K_SV_INS_chr11_22391266_269	11	22391266	11	22383699	0.89949	Height	36224396	[]	INS	A saturated map of common genetic variants associated with human height.	5,314,291 European ancestry, Hispanic or Latin American, East Asian ancestry, African ancestry, South Asian ancestry individuals	NA	7e-15	0.1948	rs11026543
SG10K_SV_INS_chr11_32412732_281	11	32412732	11	32402750	0.9592	Hematocrit	32888493	[]	INS	Trans-ethnic and Ancestry-Specific Blood-Cell Genetics in 746,667 Individuals from 5 Global Populations.	737,823 African American or Afro-Caribbean, African ancestry, European ancestry, East Asian ancestry, Hispanic or Latin American and South Asian ancestry individuals	NA	1e-10	0.342555	rs5030241
SG10K_SV_INS_chr11_32412732_281	11	32412732	11	32402750	0.9592	Hematocrit	34594039	[]	INS	A cross-population atlas of genetic associations for 220 human phenotypes.	350,475 European ancestry individuals, 153,015 East Asian ancestry individuals	NA	4e-09	NR	rs5030241
SG10K_SV_INS_chr11_43855898_280	11	43855898	11	43794650	0.8544	Type 2 diabetes	35551307	[]	INS	Multi-ancestry genetic study of type 2 diabetes highlights the power of diverse populations for discovery and translation.	251,740 European ancestry individuals, 139,705 East Asian ancestry individuals, 40,737 South Asian ancestry individuals, 27,417 Hispanic individuals, 30,167 African American individuals, 2,426 Zulu ancestry individuals	NA	1e-08	NR	rs6485462
SG10K_SV_INS_chr11_43855898_280	11	43855898	11	43855148	0.97618	Body mass index	29273807	[]	INS	Protein-altering variants associated with body mass index implicate pathways that control energy intake and expenditure in obesity.	up to 449,889 European ancestry individuals, up to 29,398 South Asian ancestry individuals, up to 27,610 African American individuals, up to 8,839 East Asian individuals, up to 10,772 Hispanic ancestry individuals	up to 196,766 European ancestry individuals	5e-14	0.3104	rs11555762
SG10K_SV_INS_chr11_43855898_280	11	43855898	11	43856909	0.98303	Type 2 diabetes	32541925	[]	INS	Discovery of 318 new risk loci for type 2 diabetes and related vascular outcomes among 1.4 million participants in a multi-ancestry meta-analysis.	148,726 European ancestry cases, 24,646 African American cases, 8,616 Hispanic cases, 46,511 Asian ancestry cases, 965,732 European ancestry controls, 31,446 African American controls, 11,829 Hispanic controls, 169,776 Asian ancestry controls	NA	2e-13	0.7065	rs35251247
SG10K_SV_INS_chr11_49344665_280	11	49344665	11	49454272	0.84555	Vascular endothelial function	36620623	[]	INS	Genome-wide association study for vascular aging highlights pathways shared with cardiovascular traits in Koreans.	97 Korean ancestry individuals	NA	6e-06	NR	rs11040378
SG10K_SV_INS_chr11_49344665_280	11	49344665	11	49455714	0.82822	Type 2 diabetes	35551307	[]	INS	Multi-ancestry genetic study of type 2 diabetes highlights the power of diverse populations for discovery and translation.	251,740 European ancestry individuals, 139,705 East Asian ancestry individuals, 40,737 South Asian ancestry individuals, 27,417 Hispanic individuals, 30,167 African American individuals, 2,426 Zulu ancestry individuals	NA	5e-08	NR	rs6485981
SG10K_SV_INS_chr11_49634272_261	11	49634272	11	49401113	0.80695	Hemoglobin A1c levels	34594039	[]	INS	A cross-population atlas of genetic associations for 220 human phenotypes.	344,182 European ancestry individuals, 71,221 East Asian ancestry individuals	NA	7e-12	NR	rs1917311
SG10K_SV_INS_chr11_49634272_261	11	49634272	11	49681564	0.87226	Schizophrenia, bipolar disorder or recurrent major depressive disorder x sex interaction (3df)	34099189	[]	INS	Sex-Dependent Shared and Nonshared Genetic Architecture Across Mood and Psychotic Disorders.	31,567 European ancestry schizophrenia cases,19,924 European ancestry bipolar disorder cases, 5,314 European ancestry recurrent major depressive disorder cases, 78,190 European ancestry controls, 1,836 East Asian ancestry schizophrenia cases, 3,383 East Asian ancestry controls	NA	3e-06	NR	rs11040472
SG10K_SV_INS_chr11_49634272_261	11	49634272	11	49889289	0.90634	Type 2 diabetes	34594039	[]	INS	A cross-population atlas of genetic associations for 220 human phenotypes.	38,841 European ancestry cases, 451,248 European ancestry controls, 45,383 East Asian ancestry cases, 132,032 East Asian ancestry controls	NA	7e-09	NR	rs1794138
SG10K_SV_INS_chr11_50440809_1693	11	50440809	11	50137254	0.97738	Red blood cell count	32888493	[]	INS	Trans-ethnic and Ancestry-Specific Blood-Cell Genetics in 746,667 Individuals from 5 Global Populations.	727,624 African American or Afro-Caribbean, African ancestry, European ancestry, East Asian ancestry, Hispanic or Latin American and South Asian ancestry individuals	NA	2e-12	0.127584	rs4881702
SG10K_SV_INS_chr11_50440809_1693	11	50440809	11	50151426	0.9777	Type 2 diabetes	32541925	[]	INS	Discovery of 318 new risk loci for type 2 diabetes and related vascular outcomes among 1.4 million participants in a multi-ancestry meta-analysis.	148,726 European ancestry cases, 24,646 African American cases, 8,616 Hispanic cases, 46,511 Asian ancestry cases, 965,732 European ancestry controls, 31,446 African American controls, 11,829 Hispanic controls, 169,776 Asian ancestry controls	NA	3e-12	0.1301	rs11561066
SG10K_SV_INS_chr11_5863919_280	11	5863919	11	5884973	0.95194	Coronary artery disease	30402224	[]	INS	Identification of 26 novel loci that confer susceptibility to early-onset coronary artery disease in a Japanese population.	1,482 Japanese ancestry cases, 5,774 Japanese ancestry controls	NA	4e-21	0.634	rs11823828
SG10K_SV_INS_chr11_5863919_280	11	5863919	11	5884973	0.95194	Intracerebral hemorrhage	29930801	[]	INS	Identification of nine genes as novel susceptibility loci for early-onset ischemic stroke, intracerebral hemorrhage, or subarachnoid hemorrhage.	261 Japanese ancestry intracerebral hemorrhage cases, 176 Japanese ancestry subarachnoid hemorrhage cases, 5,742 Japanese ancestry controls	NA	2e-06	0.36	rs11823828
SG10K_SV_INS_chr11_5863919_280	11	5863919	11	5884973	0.95194	Myocardial infarction	30226566	[]	INS	Identification of 13 novel susceptibility loci for early-onset myocardial infarction, hypertension, or chronic kidney disease.	1,152 Japanese ancestry cases, 5,774 Japanese ancestry controls	NA	2e-12	NR	rs11823828
SG10K_SV_INS_chr11_65736013_280	11	65736013	11	65779386	0.94095	Psoriasis	25854761	[]	INS	Whole-exome SNP array identifies 15 new susceptibility loci for psoriasis.	11,245 Han Chinese ancestry cases, 11,177 Han Chinese ancestry controls	6,369 Han Chinese ancestry cases, 13,969 Han Chinese ancestry controls	4e-11	NR	rs610037
SG10K_SV_INS_chr11_66216867_280	11	66216867	11	66177715	0.91883	Bipolar disorder	33263727	[]	INS	Novel Risk Loci Associated With Genetic Risk for Bipolar Disorder Among Han Chinese Individuals: A Genome-Wide Association Study and Meta-analysis.	1,822 Han Chinese ancestry cases, 4,650 Han Chinese ancestry controls, 20,352 European ancestry cases, 31,358 European ancestry controls	NA	2e-08	NR	rs10896090
SG10K_SV_INS_chr11_77279540_281	11	77279540	11	77211972	0.84197	Aspartate aminotransferase levels	34594039	[]	INS	A cross-population atlas of genetic associations for 220 human phenotypes.	342,990 European ancestry individuals, 150,068 East Asian ancestry individuals	NA	2e-14	NR	rs3819170
SG10K_SV_INS_chr11_95638423_281	11	95638423	11	95621158	0.83472	Height	36224396	[]	INS	A saturated map of common genetic variants associated with human height.	5,314,291 European ancestry, Hispanic or Latin American, East Asian ancestry, African ancestry, South Asian ancestry individuals	NA	2e-35	0.1059	rs12277780
SG10K_SV_INS_chr12_18215875_281	12	18215875	12	18215524	0.9572	Tuberculosis	37009413	[]	INS	Genome-wide association study of tuberculosis in the western Chinese Han and Tibetan population.	211 Chinese Tibetan ancestry cases, 228 Chinese Tibetan ancestry controls	NA	9e-06	NR	rs73067158
SG10K_SV_INS_chr12_20320959_281	12	20320959	12	20321772	0.93443	Cholesterol esters in large HDL	38448586	[]	INS	Genome-wide characterization of circulating metabolic biomarkers.	4,435 East Asian ancestry individuals, 11,340 South Asian ancestry individuals, 120,241 European ancestry individuals	NA	1e-10	0.7968	rs79719909
SG10K_SV_INS_chr12_20320959_281	12	20320959	12	20321772	0.93443	Concentration of large HDL particles	38448586	[]	INS	Genome-wide characterization of circulating metabolic biomarkers.	4,435 East Asian ancestry individuals, 11,340 South Asian ancestry individuals, 120,241 European ancestry individuals	NA	8e-11	0.7968	rs79719909
SG10K_SV_INS_chr12_20320959_281	12	20320959	12	20321772	0.93443	Free cholesterol in large HDL	38448586	[]	INS	Genome-wide characterization of circulating metabolic biomarkers.	4,435 East Asian ancestry individuals, 11,340 South Asian ancestry individuals, 120,241 European ancestry individuals	NA	6e-11	0.7968	rs79719909
SG10K_SV_INS_chr12_20320959_281	12	20320959	12	20321772	0.93443	HDL cholesterol	34594039	[]	INS	A cross-population atlas of genetic associations for 220 human phenotypes.	315,133 European ancestry individuals, 74,970 East Asian ancestry individuals	NA	2e-29	NR	rs79719909
SG10K_SV_INS_chr12_20320959_281	12	20320959	12	20321772	0.93443	HDL cholesterol x physical activity interaction (2df test)	30670697	[]	INS	Multi-ancestry study of blood lipid levels identifies four loci interacting with physical activity.	7,395 African American inactive individuals, 13,092 African American active individuals, 2,753 Asian ancestry inactive individuals, 3,650 Asian ancestry active individuals, 22,963 European ancestry inactive individuals, 61,939 European ancestry active individuals, 2,829 Hispanic or Latin American inactive individuals, 6,358 Hispanic or Latin American active individuals	1,886 African American inactive individuals, 1,892 African American active individuals, 1,217 South African Black ancestry inactive individuals, 389 South African Black ancestry active individuals, 2,494 East Asian ancestry inactive individuals, 1,947 East Asian ancestry active individuals, 724 South Asian ancestry inactive individuals, 1,425 South Asian ancestry active individuals, 41,042 Europe…	3e-08	0.8073	rs79719909
SG10K_SV_INS_chr12_20320959_281	12	20320959	12	20321772	0.93443	High density lipoprotein cholesterol levels	29507422	[]	INS	A large electronic-health-record-based genome-wide study of serum lipids.	76,627 European ancestry individuals, 7,795 Hispanic individuals, 6,855 East Asian ancestry individuals, 2,958 African American individuals, 439 South Asian ancestry individuals	NA	1e-17	NR	rs79719909
SG10K_SV_INS_chr12_20320959_281	12	20320959	12	20321772	0.93443	High density lipoprotein cholesterol levels	38116116	[]	INS	Analysis across Taiwan Biobank, Biobank Japan, and UK Biobank identifies hundreds of novel loci for 36 quantitative traits.	92,615 Taiwanese ancestry individuals	NA	5e-09	NR	rs79719909
SG10K_SV_INS_chr12_20320959_281	12	20320959	12	20321772	0.93443	Phospholipids in large HDL	38448586	[]	INS	Genome-wide characterization of circulating metabolic biomarkers.	4,435 East Asian ancestry individuals, 11,340 South Asian ancestry individuals, 120,241 European ancestry individuals	NA	2e-11	0.7968	rs79719909
SG10K_SV_INS_chr12_20320959_281	12	20320959	12	20321772	0.93443	Total cholesterol in HDL2	38448586	[]	INS	Genome-wide characterization of circulating metabolic biomarkers.	4,435 East Asian ancestry individuals, 11,340 South Asian ancestry individuals, 120,241 European ancestry individuals	NA	1e-10	0.7971	rs79719909
SG10K_SV_INS_chr12_20320959_281	12	20320959	12	20321772	0.93443	Total cholesterol in large HDL	38448586	[]	INS	Genome-wide characterization of circulating metabolic biomarkers.	4,435 East Asian ancestry individuals, 11,340 South Asian ancestry individuals, 120,241 European ancestry individuals	NA	9e-11	0.7968	rs79719909
SG10K_SV_INS_chr12_20320959_281	12	20320959	12	20321772	0.93443	Total cholesterol levels in HDL	38448586	[]	INS	Genome-wide characterization of circulating metabolic biomarkers.	4,435 East Asian ancestry individuals, 11,340 South Asian ancestry individuals, 120,241 European ancestry individuals	NA	1e-10	0.797	rs79719909
SG10K_SV_INS_chr12_20320959_281	12	20320959	12	20321772	0.93443	Total lipids in large HDL	38448586	[]	INS	Genome-wide characterization of circulating metabolic biomarkers.	4,435 East Asian ancestry individuals, 11,340 South Asian ancestry individuals, 120,241 European ancestry individuals	NA	7e-11	0.7968	rs79719909
SG10K_SV_INS_chr12_20320959_281	12	20320959	12	20321772	0.93443	Triglycerides	29507422	[]	INS	A large electronic-health-record-based genome-wide study of serum lipids.	76,627 European ancestry individuals, 7,795 Hispanic individuals, 6,855 East Asian ancestry individuals, 2,958 African American individuals, 439 South Asian ancestry individuals	NA	3e-17	NR	rs79719909
SG10K_SV_INS_chr12_20320959_281	12	20320959	12	20321772	0.93443	Triglycerides	34594039	[]	INS	A cross-population atlas of genetic associations for 220 human phenotypes.	343,992 European ancestry individuals, 111,667 East Asian ancestry individuals	NA	1e-23	NR	rs79719909
SG10K_SV_INS_chr12_22017279_281	12	22017279	12	22022003	0.86494	Response to interferon treatment in hepatitis C virus genotype 3	31260374	[]	INS	Impact of IFNL4 Genetic Variants on Sustained Virologic Response and Viremia in Hepatitis C Virus Genotype 3 Patients.	717 European, Asian and unknown ancestry responders, 541 European, Asian and unknown ancestry non-responders	NA	1e-06	NR	rs75707332
SG10K_SV_INS_chr12_26544679_281	12	26544679	12	26548173	0.98094	Smoking initiation	36477530	[]	INS	Genetic diversity fuels gene discovery for tobacco and alcohol use.	3,382,012 European ancestry, East Asian ancestry, Hispanic or Latin American, African ancestry individuals	NA	2e-10	0.197	rs11611069
SG10K_SV_INS_chr12_26544679_281	12	26544679	12	26554878	0.9809	Smoking initiation	36477530	[]	INS	Genetic diversity fuels gene discovery for tobacco and alcohol use.	3,382,012 European ancestry, East Asian ancestry, Hispanic or Latin American, African ancestry individuals	NA	1e-10	0.197	rs11608490
SG10K_SV_INS_chr12_26544679_281	12	26544679	12	26554878	0.9809	Vaginal microbiome relative abundance (g_Atopobium)	34282934	[]	INS	Association between Human Genetic Variants and the Vaginal Bacteriome of Pregnant Women.	315 Chinese ancestry individuals	NA	5e-06	NR	rs11608490
SG10K_SV_INS_chr12_31923493_281	12	31923493	12	31927889	0.83396	Insulin-like growth factor 1 levels	33462484	[]	INS	Genetics of 35 blood and urine biomarkers in the UK Biobank.	340,567 European ancestry individuals, 5,974 African ancestry individuals, 7,283 South Asian ancestry individuals	NA	5e-22	NR	rs1797811
SG10K_SV_INS_chr12_38992598_82	12	38992598	12	39028991	0.82243	Height	36224396	[]	INS	A saturated map of common genetic variants associated with human height.	5,314,291 European ancestry, Hispanic or Latin American, East Asian ancestry, African ancestry, South Asian ancestry individuals	NA	8e-32	0.5105	rs10506133
SG10K_SV_INS_chr12_45652526_281	12	45652526	12	45657409	0.9492	Sex hormone-binding globulin levels	33462484	[]	INS	Genetics of 35 blood and urine biomarkers in the UK Biobank.	310,323 European ancestry individuals, 5,523 African ancestry individuals, 6,638 South Asian ancestry individuals	NA	4e-09	NR	rs1109517
SG10K_SV_INS_chr12_7471600_281	12	7471600	12	7472418	0.98588	Creatine kinase levels	29403010	[]	INS	Genetic analysis of quantitative traits in the Japanese population links cell types to complex human diseases.	106,080 Japanese ancestry individuals	NA	1e-101	NR	rs117692263
SG10K_SV_INS_chr12_7471600_281	12	7471600	12	7472418	0.98588	Non-HDL cholesterol levels	34887591	[]	INS	The power of genetic diversity in genome-wide association studies of lipids.	40,963 South Asian ancestry individuals, 48,057 Hispanic individuals, 99,432 Admixed African or African ancestry individuals, 146,492 East Asian ancestry individuals, 1,320,016 European ancestry individuals	NA	2e-08	NR	rs117692263
SG10K_SV_INS_chr12_74926911_281	12	74926911	12	74958225	0.94802	Height	36224396	[]	INS	A saturated map of common genetic variants associated with human height.	5,314,291 European ancestry, Hispanic or Latin American, East Asian ancestry, African ancestry, South Asian ancestry individuals	NA	5e-08	0.3098	rs7314533
SG10K_SV_INS_chr12_87477046_280	12	87477046	12	87476312	0.82163	Skin reflectance (Melanin index)	30895295	[]	INS	A genome-wide association study of skin and iris pigmentation among individuals of South Asian ancestry.	720 South Asian ancestry individuals		2e-06	NR	rs4842464
SG10K_SV_INS_chr13_110424464_280	13	110424464	13	110423311	0.95172	Colorectal cancer	34594039	[]	INS	A cross-population atlas of genetic associations for 220 human phenotypes.	6,581 European ancestry cases, 463,421 European ancestry controls, 8,305 East Asian ancestry cases, 159,386 East Asian ancestry controls	NA	3e-10	NR	rs8001158
SG10K_SV_INS_chr13_110424464_280	13	110424464	13	110423534	0.96875	Colorectal cancer or advanced adenoma	30510241	[]	INS	Discovery of common and rare genetic risk variants for colorectal cancer.	55,105 European ancestry cases, 3,026 East Asian ancestry cases, 65,079 European ancestry controls, 2,268 East Asian ancestry controls	NA	2e-09	0.64	rs8000189
SG10K_SV_INS_chr13_110424464_280	13	110424464	13	110426525	0.94983	Colorectal cancer	36539618	[]	INS	Deciphering colorectal cancer genetics through multi-omic analysis of 100,204 cases and 154,587 controls of European and east Asian ancestries.	21,731 European ancestry cases, 47,444 European ancestry controls, 78,473 East Asian ancestry cases, 107,143 East Asian ancestry controls	NA	1e-10	NR	rs4600332
SG10K_SV_INS_chr13_35316059_280	13	35316059	13	35211971	0.91636	Smoking initiation	36477530	[]	INS	Genetic diversity fuels gene discovery for tobacco and alcohol use.	3,382,012 European ancestry, East Asian ancestry, Hispanic or Latin American, African ancestry individuals	NA	5e-10	0.0385	rs79726151
SG10K_SV_INS_chr13_42152665_280	13	42152665	13	42142506	0.95981	Neutrophil count	34594039	[]	INS	A cross-population atlas of genetic associations for 220 human phenotypes.	349,856 European ancestry individuals, 82,810 East Asian ancestry individuals	NA	8e-10	NR	rs376960769
SG10K_SV_INS_chr13_54032394_280	13	54032394	13	54041638	0.97074	Trastuzumab-induced cardiotoxicity in cancer	31597885	[]	INS	A Genome-Wide Association Study Identifies Five Novel Genetic Markers for Trastuzumab-Induced Cardiotoxicity in Japanese Population.	11 Japanese ancestry cases, 257 Japanese ancestry controls	14 Japanese ancestry cases, 199 Japanese ancestry controls	6e-06	0.12	rs9316695
SG10K_SV_INS_chr13_62014839_280	13	62014839	13	62021477	0.97919	Gut microbiota relative abundance (unclassified genus belonging to family Ruminococcaceae)	33208821	[]	INS	Genome-wide association studies and heritability analysis reveal the involvement of host genetics in the Japanese gut microbiota.	1,068 Japanese ancestry individuals	NA	8e-06	0.19	rs10161939
SG10K_SV_INS_chr13_78010536_279	13	78010536	13	78015417	0.98256	Weight	34594039	[]	INS	A cross-population atlas of genetic associations for 220 human phenotypes.	360,116 European ancestry individuals, 165,419 East Asian ancestry individuals	NA	1e-14	NR	rs9565375
SG10K_SV_INS_chr13_78010536_279	13	78010536	13	78053354	0.80139	Height	36224396	[]	INS	A saturated map of common genetic variants associated with human height.	5,314,291 European ancestry, Hispanic or Latin American, East Asian ancestry, African ancestry, South Asian ancestry individuals	NA	4e-24	0.3935	rs2585524
SG10K_SV_INS_chr14_26055245_281	14	26055245	14	26025263	0.84134	Height	36224396	[]	INS	A saturated map of common genetic variants associated with human height.	5,314,291 European ancestry, Hispanic or Latin American, East Asian ancestry, African ancestry, South Asian ancestry individuals	NA	1e-12	0.1689	rs12432901
SG10K_SV_INS_chr14_32200027_212	14	32200027	14	32222579	0.84854	Asthma	29273806	[]	INS	Multiancestry association study identifies new asthma risk loci that colocalize with immune-cell enhancer marks.	19,954 European ancestry cases, 107,715 European ancestry controls, 2,149 African ancestry cases, 6,055 African ancestry controls, 1,239 Japanese ancestry cases, 3,976 Japanese ancestry controls, 606 Latino cases, 792 Latino controls	NA	4e-06	0.35	rs10141207
SG10K_SV_INS_chr14_38691565_279	14	38691565	14	38658682	0.84884	Vaginal microbiome MetaCyc pathway (PWY-7197|pyrimidine deoxyribonucleotide phosphorylation)	34282934	[]	INS	Association between Human Genetic Variants and the Vaginal Bacteriome of Pregnant Women.	315 Chinese ancestry individuals	NA	5e-06	NR	rs12887285
SG10K_SV_INS_chr14_40110481_281	14	40110481	14	40123176	0.96836	Height	36224396	[]	INS	A saturated map of common genetic variants associated with human height.	5,314,291 European ancestry, Hispanic or Latin American, East Asian ancestry, African ancestry, South Asian ancestry individuals	NA	6e-13	0.4846	rs4989895
SG10K_SV_INS_chr14_40110481_281	14	40110481	14	40205080	0.82656	Smoking initiation	36477530	[]	INS	Genetic diversity fuels gene discovery for tobacco and alcohol use.	3,382,012 European ancestry, East Asian ancestry, Hispanic or Latin American, African ancestry individuals	NA	9e-19	0.419	rs61986854
SG10K_SV_INS_chr14_40123239_102	14	40123239	14	40123176	0.96426	Height	36224396	[]	INS	A saturated map of common genetic variants associated with human height.	5,314,291 European ancestry, Hispanic or Latin American, East Asian ancestry, African ancestry, South Asian ancestry individuals	NA	6e-13	0.4846	rs4989895
SG10K_SV_INS_chr14_40123239_102	14	40123239	14	40205080	0.81656	Smoking initiation	36477530	[]	INS	Genetic diversity fuels gene discovery for tobacco and alcohol use.	3,382,012 European ancestry, East Asian ancestry, Hispanic or Latin American, African ancestry individuals	NA	9e-19	0.419	rs61986854
SG10K_SV_INS_chr14_40413696_281	14	40413696	14	40398863	0.82955	Height	36224396	[]	INS	A saturated map of common genetic variants associated with human height.	5,314,291 European ancestry, Hispanic or Latin American, East Asian ancestry, African ancestry, South Asian ancestry individuals	NA	1e-29	0.3556	rs4903755
SG10K_SV_INS_chr14_55329153_280	14	55329153	14	55365434	0.9	Hippocampal subfield left CA1 volume (body)	37337106	[]	INS	Cross-ancestry genome-wide association meta-analyses of hippocampal and subfield volumes.	38,977 European ancestry, East Asian ancestry individuals	NA	2e-08	0.31221	rs11158037
SG10K_SV_INS_chr14_56139966_281	14	56139966	14	56161083	0.86196	Height	36224396	[]	INS	A saturated map of common genetic variants associated with human height.	5,314,291 European ancestry, Hispanic or Latin American, East Asian ancestry, African ancestry, South Asian ancestry individuals	NA	1e-36	0.3342	rs242413
SG10K_SV_INS_chr14_60274682_281	14	60274682	14	60237271	0.83269	Coronary artery disease in hypertension	33632238	[]	INS	Identification of susceptibility loci for cardiovascular disease in adults with hypertension, diabetes, and dyslipidemia.	816 Korean ancestry cases, 15,488 Korean ancestry controls	NA	4e-06	0.06514	rs7160041
SG10K_SV_INS_chr14_60274682_281	14	60274682	14	60282400	0.93886	Triglyceride levels	34887591	[]	INS	The power of genetic diversity in genome-wide association studies of lipids.	40,963 South Asian ancestry individuals, 48,057 Hispanic individuals, 99,432 Admixed African or African ancestry individuals, 146,492 East Asian ancestry individuals, 1,320,016 European ancestry individuals	NA	2e-11	NR	rs7154773
SG10K_SV_INS_chr14_66467743_281	14	66467743	14	67146675	0.90483	Height	36224396	[]	INS	A saturated map of common genetic variants associated with human height.	5,314,291 European ancestry, Hispanic or Latin American, East Asian ancestry, African ancestry, South Asian ancestry individuals	NA	3e-22	0.0898	rs7146638
SG10K_SV_INS_chr14_71013567_278	14	71013567	14	71122492	0.89578	Height	36224396	[]	INS	A saturated map of common genetic variants associated with human height.	5,314,291 European ancestry, Hispanic or Latin American, East Asian ancestry, African ancestry, South Asian ancestry individuals	NA	1e-10	0.1611	rs11623962
SG10K_SV_INS_chr14_75032878_280	14	75032878	14	74962890	0.81852	Serum alkaline phosphatase levels	34594039	[]	INS	A cross-population atlas of genetic associations for 220 human phenotypes.	344,292 European ancestry individuals, 118,886 East Asian ancestry individuals	NA	2e-19	NR	rs10162358
SG10K_SV_INS_chr14_75032878_280	14	75032878	14	75002852	0.90841	Coronary artery disease	33020668	[]	INS	Population-specific and trans-ancestry genome-wide analyses identify distinct and shared genetic risk loci for coronary artery disease.	25,892 Japanese ancestry cases, 95,342 European ancestry cases, 142,336 Japanese ancestry controls, 385,488 European ancestry controls	NA	1e-12	NR	rs175040
SG10K_SV_INS_chr14_75032878_280	14	75032878	14	75135159	0.9074	Height	36224396	[]	INS	A saturated map of common genetic variants associated with human height.	5,314,291 European ancestry, Hispanic or Latin American, East Asian ancestry, African ancestry, South Asian ancestry individuals	NA	3e-75	0.5009	rs876402
SG10K_SV_INS_chr14_75032878_280	14	75032878	14	75152415	0.91196	Coronary artery disease	32469254	[]	INS	Transethnic Meta-analysis of Genome-wide Association Studies Identifies Three New Loci and Characterizes Population-specific Differences for Coronary Artery Disease.	15,302 Japanese ancestry cases, 76,014 European and East Asian ancestry cases, 36,140 Japanese ancestry controls, 264,785 European and East Asian ancestry controls	NA	4e-08	0.51	rs2098297
SG10K_SV_INS_chr14_86935788_280	14	86935788	14	86940673	0.9423	Vaginal microbiome MetaCyc pathway (RUMP-PWY|formaldehyde oxidation I)	34282934	[]	INS	Association between Human Genetic Variants and the Vaginal Bacteriome of Pregnant Women.	315 Chinese ancestry individuals	NA	7e-06	NR	rs187676527
SG10K_SV_INS_chr15_100270788_279	15	100270788	15	100270389	0.9696	Height	36224396	[]	INS	A saturated map of common genetic variants associated with human height.	472,730 East Asian ancestry individuals	NA	9e-29	0.1506	rs5011256
SG10K_SV_INS_chr15_47215145_6016	15	47215145	15	47221056	0.95751	Height	36224396	[]	INS	A saturated map of common genetic variants associated with human height.	5,314,291 European ancestry, Hispanic or Latin American, East Asian ancestry, African ancestry, South Asian ancestry individuals	NA	2e-46	0.3788	rs6493265
SG10K_SV_INS_chr15_62026081_280	15	62026081	15	61987738	0.9592	Height	35831902	[]	INS	Your height affects your health: genetic determinants and health-related outcomes in Taiwan.	67,452 Han Chinese ancestry individuals	NA	2e-13	NR	rs2162062
SG10K_SV_INS_chr15_62026081_280	15	62026081	15	62020098	0.96045	Height	38116116	[]	INS	Analysis across Taiwan Biobank, Biobank Japan, and UK Biobank identifies hundreds of novel loci for 36 quantitative traits.	92,615 Taiwanese ancestry individuals	NA	8e-16	NR	rs11071649
SG10K_SV_INS_chr15_62026081_280	15	62026081	15	62078285	0.88203	Height	36224396	[]	INS	A saturated map of common genetic variants associated with human height.	472,730 East Asian ancestry individuals	NA	2e-25	0.3728	rs11635977
SG10K_SV_INS_chr15_62026081_280	15	62026081	15	62081260	0.86988	Height	34594039	[]	INS	A cross-population atlas of genetic associations for 220 human phenotypes.	360,388 European ancestry individuals, 165,056 East Asian ancestry individuals	NA	4e-29	NR	rs7162536
SG10K_SV_INS_chr15_62026081_280	15	62026081	15	62085937	0.82284	Height	31562340	[]	INS	Characterizing rare and low-frequency height-associated variants in the Japanese population.	159,095 Japanese ancestry individuals	32,692 Japanese ancestry individuals	2e-13	NR	rs731820
SG10K_SV_INS_chr15_62026081_280	15	62026081	15	62085937	0.82284	Height	35831902	[]	INS	Your height affects your health: genetic determinants and health-related outcomes in Taiwan.	67,452 Han Chinese ancestry individuals	NA	2e-12	NR	rs731820
SG10K_SV_INS_chr15_73690978_280	15	73690978	15	73657725	0.891	Liver enzyme levels (gamma-glutamyl transferase)	36329257	[]	INS	Phenome-wide analysis of Taiwan Biobank reveals novel glycemia-related loci and genetic risks for diabetes.	76,131 Taiwanese ancestry individuals	NA	2e-09	NR	rs62004612
SG10K_SV_INS_chr15_73690978_280	15	73690978	15	73679020	0.92166	Chronic elevation of alanine aminotransferase (cALT) levels	35654975	[]	INS	A multiancestry genome-wide association study of unexplained chronic ALT elevation as a proxy for nonalcoholic fatty liver disease with histological and radiological validation.	95,472 European ancestry cases, 68,725 European ancestry controls, 23,977 African American cases, 13,387 African American controls, 7,650 Hispanic cases, 7,468 Hispanic controls, 1,088 Asian ancestry cases, 828 Asian ancestry controls	NA	3e-15	0.384	rs3935942
SG10K_SV_INS_chr15_73690978_280	15	73690978	15	73684995	0.88618	Alanine aminotransferase levels	34315874	[]	INS	GWAS of serum ALT and AST reveals an association of SLC30A10 Thr95Ile with hypermanganesemia symptoms.	387,859 British ancestry individuals, 10,635 Asian or Asian British individuals, 7,468 Black or Black British individuals, 2,338 Chinese ancestry individuals	NA	2e-17	NR	rs8032727
SG10K_SV_INS_chr15_73690978_280	15	73690978	15	73684995	0.88618	Aspartate aminotransferase levels	34315874	[]	INS	GWAS of serum ALT and AST reveals an association of SLC30A10 Thr95Ile with hypermanganesemia symptoms.	386,570 British ancestry individuals, 10,617 Asian or Asian British individuals, 7,426 Black or Black British individuals, 2,321 Chinese ancestry individuals	NA	4e-14	NR	rs8032727
SG10K_SV_INS_chr15_73690978_280	15	73690978	15	73687166	0.97344	Gamma glutamyl transpeptidase	34594039	[]	INS	A cross-population atlas of genetic associations for 220 human phenotypes.	344,104 European ancestry individuals, 133,471 East Asian ancestry individuals	NA	1e-61	NR	rs67257650
SG10K_SV_INS_chr15_73690978_280	15	73690978	15	73687166	0.97344	Total bilirubin levels	34594039	[]	INS	A cross-population atlas of genetic associations for 220 human phenotypes.	342,829 European ancestry individuals, 124,341 East Asian ancestry individuals	NA	7e-09	NR	rs67257650
SG10K_SV_INS_chr15_73690978_280	15	73690978	15	73689995	0.98243	Gamma glutamyl transferase levels	33339817	[]	INS	Loss-of-function genomic variants highlight potential therapeutic targets for cardiovascular disease.	76,081 European ancestry individuals, 127,395 Japanese ancestry individuals	NA	8e-12	NR	rs8041181
SG10K_SV_INS_chr15_73690978_280	15	73690978	15	73690215	0.98296	Gamma glutamyl transferase levels	36333282	[]	INS	The contribution of common and rare genetic variants to variation in metabolic traits in 288,137 East Asians.	288,127 East Asian ancestry individuals	NA	2e-15	0.4495	rs8041523
SG10K_SV_INS_chr15_73690978_280	15	73690978	15	73693923	0.95299	Gamma glutamyl transferase levels	29403010	[]	INS	Genetic analysis of quantitative traits in the Japanese population links cell types to complex human diseases.	118,309 Japanese ancestry individuals	NA	1e-09	NR	rs12594627
SG10K_SV_INS_chr15_73690978_280	15	73690978	15	73696311	0.94406	Aspartate aminotransferase to alanine aminotransferase ratio	33462484	[]	INS	Genetics of 35 blood and urine biomarkers in the UK Biobank.	341,165 European ancestry individuals, 5,981 African ancestry individuals, 7,309 South Asian ancestry individuals	NA	2e-09	NR	rs11852484
SG10K_SV_INS_chr15_73690978_280	15	73690978	15	73713259	0.83531	Height	36224396	[]	INS	A saturated map of common genetic variants associated with human height.	5,314,291 European ancestry, Hispanic or Latin American, East Asian ancestry, African ancestry, South Asian ancestry individuals	NA	6e-13	0.4463	rs3816661
SG10K_SV_INS_chr15_76533678_249	15	76533678	15	76509834	0.97938	Estimated glomerular filtration rate	31152163	[]	INS	A catalog of genetic loci associated with kidney function from analyses of a million individuals.	567,460 European ancestry individuals, 165,726 East Asian ancestry individuals, 13,842 African American individuals, 13,359 South Asian ancestry individuals, 4,961 Hispanic individuals	216,518 European ancestry individuals, 64,204 non-Hispanic black individuals	5e-13	0.0902	rs166906
SG10K_SV_INS_chr15_76533678_249	15	76533678	15	76509834	0.97938	Estimated glomerular filtration rate (creatinine)	34272381	[]	INS	Discovery and prioritization of variants and genes for kidney function in >1.2 million individuals.	1,004,040 European ancestry individuals, 165,726 East Asian ancestry individuals, 13,842 African American individuals, 13,359 South Asian ancestry individuals, 4,961 Hispanic individuals, 2 individuals	417,288 European ancestry individuals	3e-17	0.9133	rs166906
SG10K_SV_INS_chr15_76533678_249	15	76533678	15	76523372	0.97976	Urate levels	31578528	[]	INS	Target genes, variants, tissues and transcriptional pathways influencing human serum urate levels.	288,649 European ancestry individuals, 125,725 East Asian ancestry individuals, 33,671 African American individuals, 9,037 South Asian ancestry individuals, 608 Hispanic individuals	NA	4e-09	0.9078	rs494268
SG10K_SV_INS_chr15_76800160_257	15	76800160	15	76345820	0.88376	Peak expiratory flow	36914875	[]	INS	Multi-ancestry genome-wide association analyses improve resolution of genes and pathways influencing lung function and chronic obstructive pulmonary disease risk.	393,161 European ancestry individuals, 4,227 African ancestry individuals, 1,564 East Asian ancestry individuals, 4,270 South Asian ancestry individuals, 2,798 Hispanic or Latin American individuals	NA	2e-22	0.504	rs1875884
SG10K_SV_INS_chr15_76800160_257	15	76800160	15	76549314	0.9013	Lung function (FEV1/FVC)	36914875	[]	INS	Multi-ancestry genome-wide association analyses improve resolution of genes and pathways influencing lung function and chronic obstructive pulmonary disease risk.	475,645 European ancestry individuals, 8,590 African ancestry individuals, 85,279 East Asian ancestry individuals, 4,270 South Asian ancestry individuals, 14,668 Hispanic or Latin American individuals	NA	3e-12	0.532	rs71405216
SG10K_SV_INS_chr15_85681732_281	15	85681732	15	85582497	0.88425	Platelet count	32888493	[]	INS	Trans-ethnic and Ancestry-Specific Blood-Cell Genetics in 746,667 Individuals from 5 Global Populations.	721,201 African American or Afro-Caribbean, African ancestry, European ancestry, East Asian ancestry, Hispanic or Latin American and South Asian ancestry individuals	NA	3e-14	0.223217	rs8029034
SG10K_SV_INS_chr15_85681732_281	15	85681732	15	85696539	0.93916	Mean corpuscular hemoglobin concentration	32888493	[]	INS	Trans-ethnic and Ancestry-Specific Blood-Cell Genetics in 746,667 Individuals from 5 Global Populations.	642,173 African American or Afro-Caribbean, African ancestry, European ancestry, East Asian ancestry, Hispanic or Latin American and South Asian ancestry individuals	NA	2e-13	0.226801	rs78572940
SG10K_SV_INS_chr15_85681732_281	15	85681732	15	85712824	0.91029	Aspartate aminotransferase levels	34594039	[]	INS	A cross-population atlas of genetic associations for 220 human phenotypes.	342,990 European ancestry individuals, 150,068 East Asian ancestry individuals	NA	3e-15	NR	rs62022941
SG10K_SV_INS_chr15_85681732_281	15	85681732	15	85722551	0.92522	Height	36224396	[]	INS	A saturated map of common genetic variants associated with human height.	5,314,291 European ancestry, Hispanic or Latin American, East Asian ancestry, African ancestry, South Asian ancestry individuals	NA	1e-115	0.2045	rs7182210
SG10K_SV_INS_chr16_23853979_279	16	23853979	16	23854665	0.89537	Lymphocyte count	32888493	[]	INS	Trans-ethnic and Ancestry-Specific Blood-Cell Genetics in 746,667 Individuals from 5 Global Populations.	643,370 African American or Afro-Caribbean, African ancestry, European ancestry, East Asian ancestry, Hispanic or Latin American and South Asian ancestry individuals	NA	2e-11	0.641172	rs886114
SG10K_SV_INS_chr16_23853979_279	16	23853979	16	23854665	0.89537	Lymphocyte count	34594039	[]	INS	A cross-population atlas of genetic associations for 220 human phenotypes.	349,856 European ancestry individuals, 95,717 East Asian ancestry individuals	NA	1e-08	NR	rs886114
SG10K_SV_INS_chr16_69361945_280	16	69361945	16	69357811	0.94287	Telomere length	35530816	[]	INS	Genetic determinants of telomere length from 109,122 ancestrally diverse whole-genome sequences in TOPMed.	51,654 European ancestry individuals, 29,260 African ancestry individuals, 18,091 Hispanic or Latin American individuals, 5,683 Asian ancestry individuals, 4,503 individuals	NA	3e-14	NR	rs9925619
SG10K_SV_INS_chr16_69361945_280	16	69361945	16	69373083	0.91362	Telomere length	35530816	[]	INS	Genetic determinants of telomere length from 109,122 ancestrally diverse whole-genome sequences in TOPMed.	51,654 European ancestry individuals, 29,260 African ancestry individuals, 18,091 Hispanic or Latin American individuals, 5,683 Asian ancestry individuals, 4,503 individuals	NA	5e-14	NR	rs3785074
SG10K_SV_INS_chr17_48427640_281	17	48427640	17	48357631	0.87804	Red blood cell count	32888493	[]	INS	Trans-ethnic and Ancestry-Specific Blood-Cell Genetics in 746,667 Individuals from 5 Global Populations.	727,624 African American or Afro-Caribbean, African ancestry, European ancestry, East Asian ancestry, Hispanic or Latin American and South Asian ancestry individuals	NA	2e-26	0.260699	rs9906651
SG10K_SV_INS_chr17_53879767_281	17	53879767	17	53852200	0.85849	Smoking initiation	36477530	[]	INS	Genetic diversity fuels gene discovery for tobacco and alcohol use.	3,382,012 European ancestry, East Asian ancestry, Hispanic or Latin American, African ancestry individuals	NA	3e-09	0.367	rs12947019
SG10K_SV_INS_chr17_57703067_281	17	57703067	17	57702283	0.92612	Height	36224396	[]	INS	A saturated map of common genetic variants associated with human height.	5,314,291 European ancestry, Hispanic or Latin American, East Asian ancestry, African ancestry, South Asian ancestry individuals	NA	2e-34	0.2086	rs740441
SG10K_SV_INS_chr17_63654333_280	17	63654333	17	63626787	0.85741	Height	36224396	[]	INS	A saturated map of common genetic variants associated with human height.	5,314,291 European ancestry, Hispanic or Latin American, East Asian ancestry, African ancestry, South Asian ancestry individuals	NA	1e-300	0.2781	rs7220821
SG10K_SV_INS_chr17_63654333_280	17	63654333	17	63635604	0.8635	Height	31217584	[]	INS	Genetic analyses of diverse populations improves discovery for complex traits.	17,286 African American individuals, 22,192 Hispanic/Latino individuals, 4,680 Asian ancestry individuals, 3,939 Native Hawaiian ancestry individuals, 647 Native American ancestry individuals, 1,052 individuals	NA	7e-11	NR	rs7209435
SG10K_SV_INS_chr17_63654333_280	17	63654333	17	63685671	0.86543	Height	31217584	[]	INS	Genetic analyses of diverse populations improves discovery for complex traits.	17,286 African American individuals, 22,192 Hispanic/Latino individuals, 4,680 Asian ancestry individuals, 3,939 Native Hawaiian ancestry individuals, 647 Native American ancestry individuals, 1,052 individuals	NA	7e-11	NR	rs11658329
SG10K_SV_INS_chr17_69879221_280	17	69879221	17	69895239	0.96053	Height	36224396	[]	INS	A saturated map of common genetic variants associated with human height.	5,314,291 European ancestry, Hispanic or Latin American, East Asian ancestry, African ancestry, South Asian ancestry individuals	NA	2e-71	0.1806	rs10512532
SG10K_SV_INS_chr18_54236375_134	18	54236375	18	54180445	0.829	Mean corpuscular hemoglobin	32888493	[]	INS	Trans-ethnic and Ancestry-Specific Blood-Cell Genetics in 746,667 Individuals from 5 Global Populations.	630,125 African American or Afro-Caribbean, African ancestry, European ancestry, East Asian ancestry, Hispanic or Latin American and South Asian ancestry individuals	NA	2e-15	0.411955	rs572797
SG10K_SV_INS_chr18_54236375_134	18	54236375	18	54217681	0.83003	Mean corpuscular hemoglobin	34594039	[]	INS	A cross-population atlas of genetic associations for 220 human phenotypes.	350,472 European ancestry individuals, 128,028 East Asian ancestry individuals	NA	4e-13	NR	rs12957175
SG10K_SV_INS_chr19_44941442_82	19	44941442	19	44939262	0.87296	Ratio of 22:6 docosahexaenoic acid to total fatty acids	38448586	[]	INS	Genome-wide characterization of circulating metabolic biomarkers.	4,435 East Asian ancestry individuals, 11,340 South Asian ancestry individuals, 120,241 European ancestry individuals	NA	4e-11	0.6652	rs35336243
SG10K_SV_INS_chr1_112449387_279	1	112449387	1	112403161	0.96478	Lung function (FEV1/FVC)	36914875	[]	INS	Multi-ancestry genome-wide association analyses improve resolution of genes and pathways influencing lung function and chronic obstructive pulmonary disease risk.	475,645 European ancestry individuals, 8,590 African ancestry individuals, 85,279 East Asian ancestry individuals, 4,270 South Asian ancestry individuals, 14,668 Hispanic or Latin American individuals	NA	4e-12	0.688	rs12119865
SG10K_SV_INS_chr1_119010743_998	1	119010743	1	119020916	0.86446	Eye morphology	33593615	[]	INS	A genome-wide association study of facial morphology identifies novel genetic loci in Han Chinese.	2,659 Han Chinese ancestry individuals	NA	6e-09	NR	rs12033305
SG10K_SV_INS_chr1_162110309_278	1	162110309	1	162143120	0.83599	QT interval	31217584	[]	INS	Genetic analyses of diverse populations improves discovery for complex traits.	3,293 African American individuals, 13,698 Hispanic/Latino individuals, 127 Asian ancestry individuals, 230 Native American ancestry individuals	NA	7e-10	NR	rs16857031
SG10K_SV_INS_chr1_163344653_281	1	163344653	1	163325888	0.81829	Prostate cancer	33398198	[]	INS	Trans-ancestry genome-wide association meta-analysis of prostate cancer identifies new susceptibility loci and informs genetic risk prediction.	85,554 European ancestry cases, 10,368 African ancestry cases, 8,611 East Asian ancestry cases, 2,714 Hispanic cases, 91,972 European ancestry controls, 10,986 African ancestry controls, 18,809 East Asian ancestry controls, 5,239 Hispanic controls	NA	9e-09	NR	rs6660538
SG10K_SV_INS_chr1_173917604_76	1	173917604	1	173948512	0.89622	Insulin-like growth factor 1 levels	33462484	[]	INS	Genetics of 35 blood and urine biomarkers in the UK Biobank.	340,567 European ancestry individuals, 5,974 African ancestry individuals, 7,283 South Asian ancestry individuals	NA	3e-10	NR	rs7547280
SG10K_SV_INS_chr1_173917604_76	1	173917604	1	174015625	0.87298	Neutrophil count	32888493	[]	INS	Trans-ethnic and Ancestry-Specific Blood-Cell Genetics in 746,667 Individuals from 5 Global Populations.	627,215 African American or Afro-Caribbean, African ancestry, European ancestry, East Asian ancestry, Hispanic or Latin American and South Asian ancestry individuals	NA	2e-17	0.226686	rs12063313
SG10K_SV_INS_chr1_173917604_76	1	173917604	1	174015625	0.87298	White blood cell count	32888493	[]	INS	Trans-ethnic and Ancestry-Specific Blood-Cell Genetics in 746,667 Individuals from 5 Global Populations.	746,667 African American or Afro-Caribbean, African ancestry, European ancestry, East Asian ancestry, Hispanic or Latin American and South Asian ancestry individuals	NA	6e-16	0.247801	rs12063313
SG10K_SV_INS_chr1_196770987_280	1	196770987	1	196783589	0.91384	Plasma arsenic levels	35501403	[]	INS	Genome-wide association and Mendelian randomization study of blood copper levels and 213 deep phenotypes in humans.	676 East Asian ancestry individuals	NA	4e-06	0.022	rs191977702
SG10K_SV_INS_chr1_196810073_97	1	196810073	1	196726612	0.84812	Complement C3 levels	33941608	[]	INS	Medical Records-Based Genetic Studies of the Complement System.	3,210 European ancestry individuals, 589 African ancestry individuals, 150 East Asian ancestry individuals	NA	2e-09	0.17	rs3753396
SG10K_SV_INS_chr1_196810073_97	1	196810073	1	196743772	0.84623	Total cholesterol levels	36333282	[]	INS	The contribution of common and rare genetic variants to variation in metabolic traits in 288,137 East Asians.	288,127 East Asian ancestry individuals	NA	6e-11	0.4358	rs35352142
SG10K_SV_INS_chr1_196810073_97	1	196810073	1	196750586	0.81666	Serum total protein levels	34594039	[]	INS	A cross-population atlas of genetic associations for 220 human phenotypes.	314,921 European ancestry individuals, 133,321 East Asian ancestry individuals	NA	8e-15	NR	rs529541
SG10K_SV_INS_chr1_198274170_247	1	198274170	1	198130247	0.81096	Height	34594039	[]	INS	A cross-population atlas of genetic associations for 220 human phenotypes.	360,388 European ancestry individuals, 165,056 East Asian ancestry individuals	NA	4e-08	NR	rs34632203
SG10K_SV_INS_chr1_198274170_247	1	198274170	1	198154008	0.84524	Height	36224396	[]	INS	A saturated map of common genetic variants associated with human height.	5,314,291 European ancestry, Hispanic or Latin American, East Asian ancestry, African ancestry, South Asian ancestry individuals	NA	9e-67	0.0953	rs2359675
SG10K_SV_INS_chr1_222090176_77	1	222090176	1	222077747	0.95802	Keloid	32514122	[]	INS	Large-scale genome-wide association study in a Japanese population identifies novel susceptibility loci across different diseases.	812 Japanese ancestry cases, 211,641 Japanese ancestry controls	NA	5e-19	NR	rs10863683
SG10K_SV_INS_chr1_227275255_281	1	227275255	1	227166834	0.81421	Smoking initiation	36477530	[]	INS	Genetic diversity fuels gene discovery for tobacco and alcohol use.	3,382,012 European ancestry, East Asian ancestry, Hispanic or Latin American, African ancestry individuals	NA	3e-16	0.815	rs2175789
SG10K_SV_INS_chr1_43743253_274	1	43743253	1	43759861	0.84383	Height	36224396	[]	INS	A saturated map of common genetic variants associated with human height.	5,314,291 European ancestry, Hispanic or Latin American, East Asian ancestry, African ancestry, South Asian ancestry individuals	NA	5e-07	0.3068	rs6664485
SG10K_SV_INS_chr1_59406204_280	1	59406204	1	59394584	0.97596	Height	36224396	[]	INS	A saturated map of common genetic variants associated with human height.	5,314,291 European ancestry, Hispanic or Latin American, East Asian ancestry, African ancestry, South Asian ancestry individuals	NA	6e-11	0.2076	rs11584915
SG10K_SV_INS_chr1_59406204_280	1	59406204	1	59395703	0.90323	Right hippocampal volume	37337106	[]	INS	Cross-ancestry genome-wide association meta-analyses of hippocampal and subfield volumes.	65,791 European ancestry, East Asian ancestry individuals	NA	2e-08	0.38315	rs835424
SG10K_SV_INS_chr1_81846369_279	1	81846369	1	81880166	0.82092	Height	36224396	[]	INS	A saturated map of common genetic variants associated with human height.	5,314,291 European ancestry, Hispanic or Latin American, East Asian ancestry, African ancestry, South Asian ancestry individuals	NA	1e-16	0.3034	rs12145428
SG10K_SV_INS_chr1_84447591_281	1	84447591	1	84415412	0.916	Prostate cancer	37945903	[]	INS	Characterizing prostate cancer risk through multi-ancestry genome-wide discovery of 187 novel risk variants.	122,188 European ancestry cases, 604,640 European ancestry controls, 19,391 African American or Afro-Caribbean cases, 61,608 African American or Afro-Caribbean controls, 10,809 East Asian ancestry cases, 95,790 East Asian ancestry controls, 3,931 Hispanic or Latin American cases, 26,405 Hispanic or Latin American controls	NA	1e-08	NR	rs3116433
SG10K_SV_INS_chr20_10397273_280	20	10397273	20	10397080	0.90433	Vaginal microbiome MetaCyc pathway (ENTBACSYN-PWY|enterobactin biosynthesis)	34282934	[]	INS	Association between Human Genetic Variants and the Vaginal Bacteriome of Pregnant Women.	315 Chinese ancestry individuals	NA	7e-06	NR	rs6133897
SG10K_SV_INS_chr20_10397273_280	20	10397273	20	10405365	0.88428	Vaginal microbiome MetaCyc pathway (ENTBACSYN-PWY|enterobactin biosynthesis)	34282934	[]	INS	Association between Human Genetic Variants and the Vaginal Bacteriome of Pregnant Women.	315 Chinese ancestry individuals	NA	7e-06	NR	rs1545
SG10K_SV_INS_chr20_1565582_280	20	1565582	20	1561106	0.82746	Systemic lupus erythematosus	33536424	[]	INS	Identification of 38 novel loci for systemic lupus erythematosus and genetic heterogeneity between ancestral groups.	4,222 Han Chinese ancestry cases, 8,431 Han Chinese ancestry controls, 4,576 European ancestry cases, 8,039 European ancestry controls	NA	3e-08	NR	rs6074813
SG10K_SV_INS_chr20_34205654_280	20	34205654	20	34219085	0.84118	Drinks per week	36477530	[]	INS	Genetic diversity fuels gene discovery for tobacco and alcohol use.	2,965,643 European ancestry, East Asian ancestry, Hispanic or Latin American, African ancestry individuals	NA	3e-10	0.118	rs6059729
SG10K_SV_INS_chr20_35361243_261	20	35361243	20	35308144	0.84888	Height	35831902	[]	INS	Your height affects your health: genetic determinants and health-related outcomes in Taiwan.	67,452 Han Chinese ancestry individuals	NA	9e-30	NR	rs6058227
SG10K_SV_INS_chr20_35361243_261	20	35361243	20	35384175	0.83799	Height	36224396	[]	INS	A saturated map of common genetic variants associated with human height.	5,314,291 European ancestry, Hispanic or Latin American, East Asian ancestry, African ancestry, South Asian ancestry individuals	NA	1e-300	0.0636	rs4911495
SG10K_SV_INS_chr20_54108699_280	20	54108699	20	54105417	0.9232	Calcium levels	33462484	[]	INS	Genetics of 35 blood and urine biomarkers in the UK Biobank.	313,387 European ancestry individuals, 5,576 African ancestry individuals, 6,696 South Asian ancestry individuals	NA	4e-40	NR	rs158528
SG10K_SV_INS_chr20_54108699_280	20	54108699	20	54105417	0.9232	Creatinine levels	33462484	[]	INS	Genetics of 35 blood and urine biomarkers in the UK Biobank.	342,376 European ancestry individuals, 6,016 African ancestry individuals, 7,339 South Asian ancestry individuals	NA	2e-10	NR	rs158528
SG10K_SV_INS_chr20_54108699_280	20	54108699	20	54105417	0.9232	Cystatin C levels	33462484	[]	INS	Genetics of 35 blood and urine biomarkers in the UK Biobank.	342,399 European ancestry individuals, 6,015 African ancestry individuals, 7,338 South Asian ancestry individuals	NA	2e-19	NR	rs158528
SG10K_SV_INS_chr20_54108699_280	20	54108699	20	54105417	0.9232	Estimated glomerular filtration rate	33462484	[]	INS	Genetics of 35 blood and urine biomarkers in the UK Biobank.	342,376 European ancestry individuals, 6,016 African ancestry individuals, 7,339 South Asian ancestry individuals	NA	5e-10	NR	rs158528
SG10K_SV_INS_chr20_54108699_280	20	54108699	20	54105417	0.9232	Serum phosphate levels	33462484	[]	INS	Genetics of 35 blood and urine biomarkers in the UK Biobank.	312,888 European ancestry individuals, 5,568 African ancestry individuals, 6,685 South Asian ancestry individuals	NA	1e-13	NR	rs158528
SG10K_SV_INS_chr20_54108699_280	20	54108699	20	54105417	0.9232	Vitamin D levels	33462484	[]	INS	Genetics of 35 blood and urine biomarkers in the UK Biobank.	327,435 European ancestry individuals, 5,845 African ancestry individuals, 6,425 South Asian ancestry individuals	NA	1e-09	NR	rs158528
SG10K_SV_INS_chr20_62156028_280	20	62156028	20	62147276	0.9065	Serum alkaline phosphatase levels	34594039	[]	INS	A cross-population atlas of genetic associations for 220 human phenotypes.	344,292 European ancestry individuals, 118,886 East Asian ancestry individuals	NA	4e-12	NR	rs2427247
SG10K_SV_INS_chr21_35948799_280	21	35948799	21	35978882	0.91736	Mean go reaction time	37500827	[]	INS	Trans-ancestry meta-analysis of genome wide association studies of inhibitory control.	781 African ancestry individuals, 1,238 East Asian ancestry individuals, 12,359 European ancestry individuals, 466 South Asian ancestry individuals	NA	6e-07	NR	rs2835203
SG10K_SV_INS_chr22_34034623_278	22	34034623	22	34009849	0.90654	Predicted developmental stuttering	34861174	[]	INS	Phenome risk classification enables phenotypic imputation and gene discovery in developmental stuttering.	124 East Asian ancestry cases, 592 East Asian ancestry controls	NA	1e-07	NR	rs4821206
SG10K_SV_INS_chr22_43928725_1055	22	43928725	22	43934394	0.92662	Height	36224396	[]	INS	A saturated map of common genetic variants associated with human height.	5,314,291 European ancestry, Hispanic or Latin American, East Asian ancestry, African ancestry, South Asian ancestry individuals	NA	5e-14	0.3535	rs4823174
SG10K_SV_INS_chr2_136121495_280	2	136121495	2	136125862	0.96602	Platelet count	32888493	[]	INS	Trans-ethnic and Ancestry-Specific Blood-Cell Genetics in 746,667 Individuals from 5 Global Populations.	721,201 African American or Afro-Caribbean, African ancestry, European ancestry, East Asian ancestry, Hispanic or Latin American and South Asian ancestry individuals	NA	3e-13	0.135102	rs11688530
SG10K_SV_INS_chr2_140776498_280	2	140776498	2	140815014	0.83438	Height	36224396	[]	INS	A saturated map of common genetic variants associated with human height.	5,314,291 European ancestry, Hispanic or Latin American, East Asian ancestry, African ancestry, South Asian ancestry individuals	NA	1e-13	0.5225	rs6749275
SG10K_SV_INS_chr2_149907750_281	2	149907750	2	149999323	0.83396	Schizophrenia	35396580	[]	INS	Mapping genomic loci implicates genes and synaptic biology in schizophrenia.	53,386 European ancestry cases, 77,258 European ancestry controls, 14,004 East Asian ancestry cases, 16,757 East Asian ancestry controls, 6,152 African American cases, 3,918 African American controls, 1,234 Latino cases, 3,090 Latino controls	1,979 European ancestry cases, 142,626 European ancestry controls	4e-07	0.348	rs331112
SG10K_SV_INS_chr2_15379429_281	2	15379429	2	15346986	0.93074	Body mass index	34594039	[]	INS	A cross-population atlas of genetic associations for 220 human phenotypes.	359,983 European ancestry individuals, 163,835 East Asian ancestry individuals	NA	7e-12	NR	rs13000361
SG10K_SV_INS_chr2_15379429_281	2	15379429	2	15346986	0.93074	Smoking initiation	36477530	[]	INS	Genetic diversity fuels gene discovery for tobacco and alcohol use.	3,382,012 European ancestry, East Asian ancestry, Hispanic or Latin American, African ancestry individuals	NA	1e-09	0.644	rs13000361
SG10K_SV_INS_chr2_15379429_281	2	15379429	2	15371146	0.95799	Weight	34594039	[]	INS	A cross-population atlas of genetic associations for 220 human phenotypes.	360,116 European ancestry individuals, 165,419 East Asian ancestry individuals	NA	7e-12	NR	rs13019322
SG10K_SV_INS_chr2_157171643_88	2	157171643	2	157158317	0.85206	Vaginal microbiome relative abundance (g_Anaerococcus)	34282934	[]	INS	Association between Human Genetic Variants and the Vaginal Bacteriome of Pregnant Women.	315 Chinese ancestry individuals	NA	7e-06	NR	rs60259701
SG10K_SV_INS_chr2_157594424_272	2	157594424	2	157578057	0.88517	Low density lipoprotein cholesterol levels	34887591	[]	INS	The power of genetic diversity in genome-wide association studies of lipids.	40,963 South Asian ancestry individuals, 48,057 Hispanic individuals, 99,432 Admixed African or African ancestry individuals, 146,492 East Asian ancestry individuals, 1,320,016 European ancestry individuals	NA	3e-32	NR	rs12614487
SG10K_SV_INS_chr2_157594424_272	2	157594424	2	157578057	0.88517	Serum alkaline phosphatase levels	34594039	[]	INS	A cross-population atlas of genetic associations for 220 human phenotypes.	344,292 European ancestry individuals, 118,886 East Asian ancestry individuals	NA	2e-14	NR	rs12614487
SG10K_SV_INS_chr2_157594424_272	2	157594424	2	157585493	0.88868	Apolipoprotein B levels	33462484	[]	INS	Genetics of 35 blood and urine biomarkers in the UK Biobank.	340,860 European ancestry individuals, 5,962 African ancestry individuals, 7,275 South Asian ancestry individuals	NA	4e-11	NR	rs10184376
SG10K_SV_INS_chr2_157594424_272	2	157594424	2	157585493	0.88868	Low density lipoprotein cholesterol levels	33462484	[]	INS	Genetics of 35 blood and urine biomarkers in the UK Biobank.	341,875 European ancestry individuals, 6,003 African ancestry individuals, 7,319 South Asian ancestry individuals	NA	2e-10	NR	rs10184376
SG10K_SV_INS_chr2_157594424_272	2	157594424	2	157585493	0.88868	Serum alkaline phosphatase levels	33462484	[]	INS	Genetics of 35 blood and urine biomarkers in the UK Biobank.	342,535 European ancestry individuals, 6,019 African ancestry individuals, 7,337 South Asian ancestry individuals	NA	3e-13	NR	rs10184376
SG10K_SV_INS_chr2_157594424_272	2	157594424	2	157585493	0.88868	Total cholesterol levels	33462484	[]	INS	Genetics of 35 blood and urine biomarkers in the UK Biobank.	342,508 European ancestry individuals, 6,014 African ancestry individuals, 7,336 South Asian ancestry individuals	NA	1e-10	NR	rs10184376
SG10K_SV_INS_chr2_157594424_272	2	157594424	2	157608337	0.87769	LDL cholesterol	34594039	[]	INS	A cross-population atlas of genetic associations for 220 human phenotypes.	343,621 European ancestry individuals, 72,866 East Asian ancestry individuals	NA	2e-10	NR	rs10201242
SG10K_SV_INS_chr2_157594424_272	2	157594424	2	157609761	0.94399	Height	36224396	[]	INS	A saturated map of common genetic variants associated with human height.	5,314,291 European ancestry, Hispanic or Latin American, East Asian ancestry, African ancestry, South Asian ancestry individuals	NA	4e-13	0.0703	rs1902032
SG10K_SV_INS_chr2_157594424_272	2	157594424	2	157616496	0.94355	Random glucose levels	37679419	[]	INS	GWAS of random glucose in 476,326 individuals provide insights into diabetes pathophysiology, complications and treatment stratification.	7,644 African ancestry individuals, 1,503 Chinese ancestry individuals, 7,407 Indian, Pakistani ancestry individuals, 458,862 European ancestry individuals	NA	1e-08	0.9433	rs58288813
SG10K_SV_INS_chr2_162822116_281	2	162822116	2	162809617	0.81653	Drinks per week	36477530	[]	INS	Genetic diversity fuels gene discovery for tobacco and alcohol use.	2,965,643 European ancestry, East Asian ancestry, Hispanic or Latin American, African ancestry individuals	NA	2e-10	0.657	rs7601793
SG10K_SV_INS_chr2_162822116_281	2	162822116	2	162832637	0.96804	Diabetic kidney disease	26305897	[]	INS	Genome-Wide Association and Trans-ethnic Meta-Analysis for Advanced Diabetic Kidney Disease: Family Investigation of Nephropathy and Diabetes (FIND).	1,564 African American cases, 369 African American diabetic controls, 1,288 African American non-diabetic controls, 538 American Indian ancestry cases, 319 American Indian ancestry diabetic controls, 342 European ancestry cases, 404 European ancestry diabetic controls, 779 Mexican ancestry cases, 594 Mexican ancestry diabetic controls	950 African American cases, 50 African American diabetic controls, 1,887 African American non-diabetic controls, 471 American Indian ancestry cases, 340 American Indian ancestry diabetic controls, 486 American Indian ancestry non-diabetic controls, 582 European ancestry ancestry cases, 205 European ancestry diabetic controls, 2,568 European ancestry non-diabetic controls	1e-06	0.39	rs4667466
SG10K_SV_INS_chr2_165766661_128	2	165766661	2	165754317	0.89245	Type 2 diabetes	32541925	[]	INS	Discovery of 318 new risk loci for type 2 diabetes and related vascular outcomes among 1.4 million participants in a multi-ancestry meta-analysis.	148,726 European ancestry cases, 24,646 African American cases, 8,616 Hispanic cases, 46,511 Asian ancestry cases, 965,732 European ancestry controls, 31,446 African American controls, 11,829 Hispanic controls, 169,776 Asian ancestry controls	NA	6e-12	0.566	rs13406280
SG10K_SV_INS_chr2_165766661_128	2	165766661	2	165764126	0.90002	Gamma glutamyl transpeptidase	34594039	[]	INS	A cross-population atlas of genetic associations for 220 human phenotypes.	344,104 European ancestry individuals, 133,471 East Asian ancestry individuals	NA	2e-13	NR	rs13422985
SG10K_SV_INS_chr2_174871217_281	2	174871217	2	174851655	0.92254	Height	36224396	[]	INS	A saturated map of common genetic variants associated with human height.	5,314,291 European ancestry, Hispanic or Latin American, East Asian ancestry, African ancestry, South Asian ancestry individuals	NA	6e-13	0.3717	rs7584204
SG10K_SV_INS_chr2_174871217_281	2	174871217	2	175008157	0.83376	Smoking initiation	36477530	[]	INS	Genetic diversity fuels gene discovery for tobacco and alcohol use.	3,382,012 European ancestry, East Asian ancestry, Hispanic or Latin American, African ancestry individuals	NA	7e-14	0.309	rs17288217
SG10K_SV_INS_chr2_177784228_281	2	177784228	2	177760959	0.82264	Blood pressure (pleiotropy model 1 DBP adjusted for estimated causal effects x SBP)	34989438	[]	INS	Genome-wide pleiotropy analysis identifies novel blood pressure variants and improves its polygenic risk scores.	757,601 European ancestry individuals, 318,891 European ancestry, African American or Afro-Caribbean, Native American ancestry, Asian ancestry individuals	NA	1e-09	NR	rs3770044
SG10K_SV_INS_chr2_177784228_281	2	177784228	2	177760959	0.82264	Blood pressure (pleiotropy model 2 SBP adjusted for estimated causal effects x DBP)	34989438	[]	INS	Genome-wide pleiotropy analysis identifies novel blood pressure variants and improves its polygenic risk scores.	757,601 European ancestry individuals, 318,891 European ancestry, African American or Afro-Caribbean, Native American ancestry, Asian ancestry individuals	NA	8e-08	NR	rs3770044
SG10K_SV_INS_chr2_181016019_281	2	181016019	2	181056035	0.97934	Mean corpuscular volume	32888493	[]	INS	Trans-ethnic and Ancestry-Specific Blood-Cell Genetics in 746,667 Individuals from 5 Global Populations.	696,882 African American or Afro-Caribbean, African ancestry, European ancestry, East Asian ancestry, Hispanic or Latin American and South Asian ancestry individuals	NA	1e-10	0.260304	rs78590213
SG10K_SV_INS_chr2_181016019_281	2	181016019	2	181056035	0.97934	Smoking cessation	36477530	[]	INS	Genetic diversity fuels gene discovery for tobacco and alcohol use.	1,400,535 European ancestry, East Asian ancestry, Hispanic or Latin American, African ancestry individuals	NA	1e-10	0.261	rs78590213
SG10K_SV_INS_chr2_181016019_281	2	181016019	2	181056036	0.9794	Smoking cessation	36477530	[]	INS	Genetic diversity fuels gene discovery for tobacco and alcohol use.	1,400,535 European ancestry, East Asian ancestry, Hispanic or Latin American, African ancestry individuals	NA	1e-10	0.261	rs79719017
SG10K_SV_INS_chr2_181016019_281	2	181016019	2	181081388	0.97968	Height	36224396	[]	INS	A saturated map of common genetic variants associated with human height.	5,314,291 European ancestry, Hispanic or Latin American, East Asian ancestry, African ancestry, South Asian ancestry individuals	NA	6e-39	0.2604	rs10184839
SG10K_SV_INS_chr2_181397473_270	2	181397473	2	181392642	0.97003	Height	36224396	[]	INS	A saturated map of common genetic variants associated with human height.	5,314,291 European ancestry, Hispanic or Latin American, East Asian ancestry, African ancestry, South Asian ancestry individuals	NA	2e-10	0.2821	rs11690881
SG10K_SV_INS_chr2_193701811_280	2	193701811	2	193548846	0.83298	Height	36224396	[]	INS	A saturated map of common genetic variants associated with human height.	5,314,291 European ancestry, Hispanic or Latin American, East Asian ancestry, African ancestry, South Asian ancestry individuals	NA	9e-13	0.3311	rs2884285
SG10K_SV_INS_chr2_200330213_182	2	200330213	2	200330879	0.96975	Atrial fibrillation	29892015	[]	INS	Multi-ethnic genome-wide association study for atrial fibrillation.	55,114 European ancestry cases, 482,295 European ancestry controls, 8,180 Japanese ancestry cases, 28,612 Japanese ancestry controls, 1,307 African American ancestry cases, 7,660 African American ancestry controls, 845 Hispanic cases, 4,177 Hispanic controls	NA	2e-20	0.6	rs295114
SG10K_SV_INS_chr2_207112178_280	2	207112178	2	207094073	0.84875	Weight	34594039	[]	INS	A cross-population atlas of genetic associations for 220 human phenotypes.	360,116 European ancestry individuals, 165,419 East Asian ancestry individuals	NA	8e-10	NR	rs1263616
SG10K_SV_INS_chr2_209396030_281	2	209396030	2	209457488	0.94716	Lung function (forced vital capacity)	36914875	[]	INS	Multi-ancestry genome-wide association analyses improve resolution of genes and pathways influencing lung function and chronic obstructive pulmonary disease risk.	475,645 European ancestry individuals, 8,590 African ancestry individuals, 85,279 East Asian ancestry individuals, 4,270 South Asian ancestry individuals, 14,668 Hispanic or Latin American individuals	NA	2e-13	0.239	rs13425141
SG10K_SV_INS_chr2_212303408_280	2	212303408	2	212268018	0.83181	Smoking initiation	36477530	[]	INS	Genetic diversity fuels gene discovery for tobacco and alcohol use.	3,382,012 European ancestry, East Asian ancestry, Hispanic or Latin American, African ancestry individuals	NA	2e-13	0.141	rs73986913
SG10K_SV_INS_chr2_43852962_280	2	43852962	2	43841202	0.87602	Low density lipoprotein cholesterol levels	31217584	[]	INS	Genetic analyses of diverse populations improves discovery for complex traits.	9,720 African American individuals, 17,373 Hispanic/Latino individuals, 2,316 Asian ancestry individuals, 1,900 Native Hawaiian ancestry individuals, 591 Native American ancestry individuals, 321 individuals	NA	3e-13	NR	rs66900043
SG10K_SV_INS_chr2_43852962_280	2	43852962	2	43841202	0.87602	Total cholesterol levels	31217584	[]	INS	Genetic analyses of diverse populations improves discovery for complex traits.	10,137 African American individuals, 17,802 Hispanic/Latino individuals, 2,387 Asian ancestry individuals, 1,915 Native Hawaiian ancestry individuals, 604 Native American ancestry individuals, 340 individuals	NA	5e-13	NR	rs66900043
SG10K_SV_INS_chr2_43852962_280	2	43852962	2	43871687	0.96312	Apolipoprotein B levels	33462484	[]	INS	Genetics of 35 blood and urine biomarkers in the UK Biobank.	340,860 European ancestry individuals, 5,962 African ancestry individuals, 7,275 South Asian ancestry individuals	NA	4e-19	NR	rs72798837
SG10K_SV_INS_chr2_43852962_280	2	43852962	2	43871687	0.96312	Low density lipoprotein cholesterol levels	33462484	[]	INS	Genetics of 35 blood and urine biomarkers in the UK Biobank.	341,875 European ancestry individuals, 6,003 African ancestry individuals, 7,319 South Asian ancestry individuals	NA	7e-27	NR	rs72798837
SG10K_SV_INS_chr2_43852962_280	2	43852962	2	43871687	0.96312	Total cholesterol levels	33462484	[]	INS	Genetics of 35 blood and urine biomarkers in the UK Biobank.	342,508 European ancestry individuals, 6,014 African ancestry individuals, 7,336 South Asian ancestry individuals	NA	2e-25	NR	rs72798837
SG10K_SV_INS_chr2_46701814_278	2	46701814	2	46757488	0.82569	Height	36224396	[]	INS	A saturated map of common genetic variants associated with human height.	5,314,291 European ancestry, Hispanic or Latin American, East Asian ancestry, African ancestry, South Asian ancestry individuals	NA	2e-41	0.403	rs4953418
SG10K_SV_INS_chr2_55874000_281	2	55874000	2	55868859	0.80866	Height	36224396	[]	INS	A saturated map of common genetic variants associated with human height.	5,314,291 European ancestry, Hispanic or Latin American, East Asian ancestry, African ancestry, South Asian ancestry individuals	NA	1e-300	0.1531	rs17278665
SG10K_SV_INS_chr2_652672_281	2	652672	2	629244	0.88103	Body mass index	24861553	[]	INS	Meta-analysis of genome-wide association studies in East Asian-ancestry populations identifies four new loci for body mass index.	82,438 East Asian ancestry individuals, 4,301 South East Asian ancestry individuals	Up to 47,352 East Asian ancestry individuals	2e-12	0.91	rs12463617
SG10K_SV_INS_chr2_652672_281	2	652672	2	629244	0.88103	Body mass index	31217584	[]	INS	Genetic analyses of diverse populations improves discovery for complex traits.	17,127 African American individuals, 21,955 Hispanic/Latino individuals, 4,647 Asian ancestry individuals, 3,936 Native Hawaiian ancestry individuals, 645 Native American ancestry individuals, 1,025 individuals	NA	2e-08	NR	rs12463617
SG10K_SV_INS_chr2_652672_281	2	652672	2	629244	0.88103	Medication use (drugs used in diabetes)	34594039	[]	INS	A cross-population atlas of genetic associations for 220 human phenotypes.	30,515 East Asian ancestry cases, 148,211 East Asian ancestry controls	NA	1e-09	0.903084	rs12463617
SG10K_SV_INS_chr2_652672_281	2	652672	2	629831	0.94383	Lung function (FEV1/FVC)	36914875	[]	INS	Multi-ancestry genome-wide association analyses improve resolution of genes and pathways influencing lung function and chronic obstructive pulmonary disease risk.	475,645 European ancestry individuals, 8,590 African ancestry individuals, 85,279 East Asian ancestry individuals, 4,270 South Asian ancestry individuals, 14,668 Hispanic or Latin American individuals	NA	4e-09	0.163	rs6752706
SG10K_SV_INS_chr2_652672_281	2	652672	2	630070	0.94881	Body fat rate	38116116	[]	INS	Analysis across Taiwan Biobank, Biobank Japan, and UK Biobank identifies hundreds of novel loci for 36 quantitative traits.	92,615 Taiwanese ancestry individuals	NA	1e-13	NR	rs66906321
SG10K_SV_INS_chr2_652672_281	2	652672	2	630070	0.94881	Body mass index	38116116	[]	INS	Analysis across Taiwan Biobank, Biobank Japan, and UK Biobank identifies hundreds of novel loci for 36 quantitative traits.	92,615 Taiwanese ancestry individuals	NA	2e-23	NR	rs66906321
SG10K_SV_INS_chr2_652672_281	2	652672	2	630070	0.94881	Waist circumference	38116116	[]	INS	Analysis across Taiwan Biobank, Biobank Japan, and UK Biobank identifies hundreds of novel loci for 36 quantitative traits.	92,615 Taiwanese ancestry individuals	NA	3e-09	NR	rs66906321
SG10K_SV_INS_chr2_652672_281	2	652672	2	630070	0.94881	Weight	38116116	[]	INS	Analysis across Taiwan Biobank, Biobank Japan, and UK Biobank identifies hundreds of novel loci for 36 quantitative traits.	92,615 Taiwanese ancestry individuals	NA	3e-21	NR	rs66906321
[truncated: 172 more rows]
